# Supplementary material for: The Rhomboid Protease GlpG Promotes the Persistence of Extraintestinal Pathogenic Escherichia coli within the Gut
Source: Infect Immun. 2017 May 23;85(6):e00866-16. doi: 10.1128/IAI.00866-16 (PMC5442614; doi:10.1128/IAI.00866-16)
Supplement: Supplemental material [file IAI.00866-16_zii999092056sd1.xlsx]

## Sheet: Table of Contents
	Data S1. An in vitro Tn-seq experiment was performed to identify ExPEC genes important for growth in intestinal mucus (see Figure 1). The fitness scores of all of detected genes is included in these data, in both the glucose and mucus conditions. Those genes that met the parameters required of candidate genes are also listed.
	Worksheet	Description
	Glucose	Contains all of the genes detected in the glucose condition. The columns, in order, are the "Gene ID": formatted as Contig-Position-Gene Name; "Gene": gene name; "Annotation": gene's annotation from the GenBank file; "Sites": number of insertion events in the gene; "Med FS": median insertion mutant fitness score, or the fitness score of the gene; "P value": the P value as determined by Wilcoxon S…
	Mucus	Contains all of the genes detected in the mucus condition. The columns, in order, are the "Gene ID": formatted as Contig-Position-Gene Name; "Gene": gene name; "Annotation": gene's annotation from the GenBank file; "IE": number of Insertion Events detected in a gene; "Med FS": median insertion mutant fitness score, or the fitness score of the gene; "P value": the P value as determined by Wilcoxon…
	Candidates	Contains all of the genes considered as candidate genes, meaning that they were detected in both conditions, and had a P value of 0.05 or smaller and a median fitness score of -2.0 or lower in one of the conditions.

## Sheet: Glucose
Gene ID	Gene	Annotation	IE	Med FS	P Value
AAJU02000023.1-10016-thrA	thrA	aspartokinase/homoserine dehydrogenase I	31	-6.61541	5.69377e-21
AAJU02000003.1-213086-mgtA	mgtA	magnesium-translocating P-type ATPase	13	-7.41754	2.56487e-11
AAJU02000023.1-7709-thrC	thrC	threonine synthase	12	-6.84326	1.67665e-09
AAJU02000050.1-14734-ilvA	ilvA	threonine ammonia-lyase, biosynthetic	12	-6.60455	1.66487e-07
AAJU02000030.1-17358-traI	traI	type IV secretion-like conjugative transfer relaxase protein TraI	70	-1.47208	2.90504e-07
AAJU02000012.1-87879-alx	alx	protein Alx	12	-6.74932	1.40869e-06
AAJU02000001.1-418700-nuoC	nuoC	NADH-quinone oxidoreductase, C/D subunit	6	-6.82379	1.94729e-06
AAJU02000031.1-296-lon	lon	Unknown	8	-7.08319	2.07561e-06
AAJU02000001.1-414181-nuoG	nuoG	NADH-quinone oxidoreductase, G subunit	10	-6.96092	4.98787e-06
AAJU02000036.1-10647-rfaH	rfaH	transcriptional activator RfaH	20	1.43266	1.47467e-05
AAJU02000030.1-26171-traG	traG	type IV secretion-like conjugative transfer system protein TraG	67	-0.655857	2.06469e-05
AAJU02000023.1-9079-thrB	thrB	homoserine kinase	12	-6.24897	3.15702e-05
AAJU02000052.1-17629-arcB	arcB	aerobic respiration control sensor protein ArcB	18	-6.33694	4.53997e-05
AAJU02000049.1-13769-EcF11_2206	EcF11_2206	ISAfe9, transposase	35	-1.89326	4.80436e-05
AAJU02000003.1-219018-treC	treC	alpha,alpha-phosphotrehalase	7	-6.23331	5.93154e-05
AAJU02000003.1-84378-EcF11_0682	EcF11_0682	transcriptional regulatory protein, C	8	1.00419	7.08171e-05
AAJU02000007.1-74611-pckA	pckA	phosphoenolpyruvate carboxykinase	30	-1.78194	7.08683e-05
AAJU02000005.1-93091-relA	relA	GTP diphosphokinase	10	-5.89074	8.36469e-05
AAJU02000030.1-4790-EcF11_1995	EcF11_1995	high-affinity Fe2+/Pb2+ permease	38	-1.34629	0.000154327
AAJU02000052.1-10768-gltB	gltB	glutamate synthase (NADPH), large subunit	49	-0.996248	0.00016109
AAJU02000001.1-409565-nuoL	nuoL	NADH-quinone oxidoreductase, L subunit	4	-7.75571	0.000172763
AAJU02000049.1-18340-EcF11_2211	EcF11_2211	CjrC	71	-1.07518	0.000174866
AAJU02000003.1-195662-pepA	pepA	leucyl aminopeptidase	12	-7.13044	0.000202586
AAJU02000030.1-21776-traD	traD	type IV secretion-like conjugative transfer system coupling protein TraD	44	-1.97445	0.000207518
AAJU02000028.1-66677-EcF11_1760	EcF11_1760	Unknown	23	-1.91772	0.000227862
AAJU02000030.1-38481-traC	traC	type IV secretion-like conjugative transfer system protein TraC	40	-0.829468	0.000241232
AAJU02000036.1-8576-fre	fre	NAD(P)H-flavin reductase	7	-7.78052	0.000247217
AAJU02000040.1-17500-EcF11_3035	EcF11_3035	nonribosomal peptide synthetase	24	-2.96723	0.000262877
AAJU02000006.1-165777-EcF11_3220	EcF11_3220	D,D-heptose 1,7-bisphosphate phosphatase	4	-6.66179	0.000283769
AAJU02000030.1-14773-EcF11_2008	EcF11_2008	hydrolase, alpha/beta fold family	22	-3.33225	0.000299519
AAJU02000052.1-9765-gltD	gltD	glutamate synthase (NADPH), small subunit	17	-2.34004	0.000317756
AAJU02000049.1-22628-EcF11_2214	EcF11_2214	Rep protein	15	-3.19166	0.000403391
AAJU02000001.1-362240-EcF11_1200	EcF11_1200	outer membrane autotransporter barrel domain protein	30	-1.0351	0.000425574
AAJU02000027.1-32764-slyB	slyB	outer membrane lipoprotein SlyB	3	-2.72247	0.000462184
AAJU02000001.1-351279-EcF11_1195	EcF11_1195	alpha-2-macroglobulin family protein	35	-1.51145	0.000462203
AAJU02000021.1-48065-msbB	msbB	lipid A biosynthesis (KDO)2-(lauroyl)-lipid IVA acyltransferase	10	-5.26655	0.000462886
AAJU02000043.1-26847-EcF11_4353	EcF11_4353	peyer'S patch-specific virulence factor GipA	17	-3.1796	0.000465325
AAJU02000001.1-417182-nuoF	nuoF	NADH-quinone oxidoreductase, F subunit	4	-6.39984	0.000466876
AAJU02000001.1-411442-nuoJ	nuoJ	NADH-quinone oxidoreductase, J subunit	5	-7.06421	0.000505012
AAJU02000023.1-23512-EcF11_4234	EcF11_4234	ABC transporter, ATP-binding protein	9	-4.98427	0.000563416
AAJU02000027.1-45714-EcF11_3335	EcF11_3335	electron transport complex protein RnfC	6	-6.34108	0.000592085
AAJU02000068.1-1572-nhaA	nhaA	sodium/proton antiporter nhaA	5	-5.96966	0.000732639
AAJU02000030.1-33489-traN	traN	type-F conjugative transfer system mating-pair stabilization protein TraN	40	-1.19374	0.000766974
AAJU02000033.1-49608-EcF11_1562	EcF11_1562	chloride transporter, chloride channel (ClC) family	16	-3.65065	0.000767594
AAJU02000030.1-4158-EcF11_1994	EcF11_1994	periplasmic protein-probably involved in high-affinity Fe2+ transport	14	-2.73898	0.000916358
AAJU02000002.1-120300-EcF11_5084	EcF11_5084	fructose-bisphosphate aldolase, class II	9	1.07704	0.00104046
AAJU02000023.1-3268-tal2	tal2	transaldolase	14	-2.68978	0.00104949
AAJU02000051.1-11065-EcF11_0029	EcF11_0029	plasmid segregation protein ParM	31	-1.14485	0.00106261
AAJU02000049.1-16962-EcF11_2210	EcF11_2210	TieB protein	28	-1.49115	0.00109798
AAJU02000014.1-14214-appB	appB	cytochrome bd-II oxidase, subunit II	3	-3.12407	0.00117791
AAJU02000043.1-18355-pgl	pgl	6-phosphogluconolactonase	6	-6.77085	0.00118976
AAJU02000004.1-146174-rnb	rnb	exoribonuclease II	3	-5.16214	0.00122155
AAJU02000013.1-92614-EcF11_0186	EcF11_0186	sodium:sulfate symporter family protein	23	-1.48946	0.00149138
AAJU02000007.1-31351-glgA	glgA	starch synthase	34	-1.03602	0.00177537
AAJU02000011.1-31743-macB	macB	macrolide-specific ABC-type efflux carrier protein MacB	15	-2.2216	0.00184058
AAJU02000006.1-58127-hypF	hypF	carbamoyltransferase HypF	22	-1.77991	0.00184475
AAJU02000003.1-158463-EcF11_0748	EcF11_0748	putative fimbrial protein	14	1.11714	0.00211611
AAJU02000007.1-22567-EcF11_3933	EcF11_3933	putative DNA protecting protein DprA	17	-4.45912	0.00216149
AAJU02000007.1-28216-glgX	glgX	glycogen debranching enzyme GlgX	36	-1.24297	0.00218274
AAJU02000051.1-9409-EcF11_0026	EcF11_0026	Unknown	22	-1.51627	0.00240893
AAJU02000003.1-2841-dnaC	dnaC	DNA replication protein DnaC	3	1.33773	0.00245864
AAJU02000040.1-25215-EcF11_3036	EcF11_3036	phenyloxazoline synthase MbtB	22	-1.57945	0.0024654
AAJU02000055.1-10522-ttg2D	ttg2D	toluene tolerance protein Ttg2D	11	-3.67447	0.00263726
AAJU02000030.1-50828-EcF11_2048	EcF11_2048	conserved hypothetical protein	10	-4.26127	0.00271474
AAJU02000013.1-63663-entF	entF	enterobactin synthetase component F	32	-1.42673	0.00277799
AAJU02000060.1-1061-clpB	clpB	ATP-dependent chaperone protein ClpB	25	-2.25094	0.0028191
AAJU02000023.1-67982-EcF11_4277	EcF11_4277	conserved hypothetical protein	6	0.599066	0.00286914
AAJU02000001.1-407599-nuoM	nuoM	NADH-quinone oxidoreductase, M subunit	3	-7.73525	0.00296709
AAJU02000084.1-606-EcF11_0098	EcF11_0098	helix-turn-helix domain protein	7	-5.63389	0.00302765
AAJU02000002.1-36082-bglF	bglF	PTS system, beta-glucoside-specific IIABC component	24	2.40795	0.00304458
AAJU02000046.1-10473-uvrD	uvrD	DNA helicase II	21	-2.87904	0.00319903
AAJU02000074.1-305-EcF11_2329	EcF11_2329	type II/III secretion system protein	7	-6.81347	0.00326069
AAJU02000033.1-35008-EcF11_1549	EcF11_1549	conserved hypothetical protein	3	4.25736	0.00327475
AAJU02000038.1-35193-EcF11_4809	EcF11_4809	dead box helicase	15	-2.10118	0.00340941
AAJU02000051.1-6981-EcF11_0022	EcF11_0022	transposase	34	-0.989992	0.00348864
AAJU02000004.1-77794-narG	narG	nitrate reductase 1, alpha subunit	7	-3.03503	0.00380281
AAJU02000008.1-8550-manX	manX	PTS system, mannose-specific IIAB component	5	-4.97697	0.00381707
AAJU02000004.1-219897-EcF11_0474	EcF11_0474	EntS/YbdA MFS transporter	31	-2.89449	0.00386346
AAJU02000078.1-1111-EcF11_2319	EcF11_2319	conserved hypothetical protein	25	-0.974509	0.0039525
AAJU02000030.1-47589-traY	traY	type IV secretion-like conjugative transfer system protein TraY	3	-5.73214	0.00403911
AAJU02000049.1-3099-EcF11_2193	EcF11_2193	outermembrane receptor	46	-0.291831	0.00412261
AAJU02000015.1-21401-EcF11_2088	EcF11_2088	aromatic ring-opening dioxygenase	16	1.68258	0.00426565
AAJU02000007.1-25799-glgB	glgB	1,4-alpha-glucan branching enzyme	41	-0.54259	0.00440833
AAJU02000003.1-86224-EcF11_0684	EcF11_0684	bacterial microcompartments family protein	7	0.880828	0.00445649
AAJU02000007.1-17241-gntR	gntR	transcriptional regulator GntR	13	-4.37715	0.00452588
AAJU02000034.1-10745-EcF11_2816	EcF11_2816	acriflavine resistance protein F	55	-0.437009	0.00462395
AAJU02000017.1-20364-glpK	glpK	glycerol kinase	22	-1.10103	0.00464432
AAJU02000001.1-41935-EcF11_0901	EcF11_0901	polyketide synthase subunit	55	-1.19863	0.0046675
AAJU02000021.1-48684-pykA	pykA	pyruvate kinase II	4	-5.92172	0.00476549
AAJU02000032.1-25767-EcF11_1325	EcF11_1325	formate C-acetyltransferase 3	16	-1.79136	0.00476951
AAJU02000009.1-134015-epd	epd	D-erythrose-4-phosphate dehydrogenase	12	-3.39897	0.00496088
AAJU02000083.1-721-clpP	clpP	ATP-dependent Clp protease, proteolytic subunit ClpP	3	-6.38955	0.00496399
AAJU02000043.1-24862-EcF11_4351	EcF11_4351	pectinesterase	14	-2.04629	0.00509574
AAJU02000030.1-44117-traB	traB	type IV secretion-like conjugative transfer system protein TraB	17	-2.86596	0.00529639
AAJU02000017.1-74492-sthA	sthA	soluble pyridine nucleotide transhydrogenase	13	-5.88538	0.00535568
AAJU02000014.1-30364-agp	agp	glucose-1-phosphatase	9	-2.53367	0.00552108
AAJU02000002.1-332085-zntA	zntA	heavy-metal transporting ATPase ZntA	16	-1.96996	0.00561659
AAJU02000030.1-32686-traF	traF	type IV secretion-like conjugative transfer system pilus assembly protein TraF	10	-4.18616	0.00561692
AAJU02000026.1-55240-EcF11_2413	EcF11_2413	KamA family protein	3	-6.50053	0.00582411
AAJU02000030.1-54218-EcF11_2053	EcF11_2053	ParB-like partition protein	23	-2.04176	0.0058992
AAJU02000049.1-10778-EcF11_2203	EcF11_2203	group II intron-encoded reverse transcriptase/maturase	43	-0.821712	0.00590835
AAJU02000028.1-43024-queA	queA	S-adenosylmethionine:tRNA ribosyltransferase-isomerase	2	-6.55188	0.0060091
AAJU02000003.1-118846-EcF11_0712	EcF11_0712	ISSfl4 ORF3	4	1.62573	0.00605099
AAJU02000026.1-47038-aspA	aspA	aspartate ammonia-lyase	26	1.57413	0.00629921
AAJU02000002.1-70297-EcF11_5026	EcF11_5026	conserved hypothetical protein	21	1.10361	0.00631732
AAJU02000009.1-15484-EcF11_1376	EcF11_1376	putative lipoprotein	7	0.83594	0.00665741
AAJU02000022.1-2414-EcF11_2700	EcF11_2700	hydrolase, TatD family	3	-5.54558	0.00668831
AAJU02000026.1-13957-basS	basS	sensor histidine kinase BasS	22	0.9503	0.00671994
AAJU02000036.1-4586-fadB	fadB	fatty oxidation complex, alpha subunit FadB	29	-1.1247	0.00675047
AAJU02000020.1-57062-bcp	bcp	peroxiredoxin	2	1.01886	0.00681397
AAJU02000037.1-21299-asnB	asnB	asparagine synthase	22	-1.26062	0.00688723
AAJU02000013.1-110715-dacA	dacA	serine-type D-Ala-D-Ala carboxypeptidase	11	-2.96154	0.00763454
AAJU02000050.1-9088-ilvG	ilvG	acetolactate synthase, large subunit, isozyme II	11	-4.39309	0.00766095
AAJU02000028.1-41988-acpH	acpH	[acyl-carrier-protein] phosphodiesterase	5	1.95595	0.00781861
AAJU02000015.1-75800-metC	metC	cystathionine beta-lyase	2	0.986238	0.00797823
AAJU02000014.1-25530-torA	torA	trimethylamine-N-oxide reductase	16	-4.97379	0.00809617
AAJU02000001.1-55428-cobT	cobT	nicotinate-nucleotide--dimethylbenzimidazole phosphoribosyltransferase	5	-5.50495	0.00819934
AAJU02000021.1-35767-EcF11_4136	EcF11_4136	conserved hypothetical protein	2	-6.06278	0.00824296
AAJU02000038.1-19723-srmB	srmB	ATP-dependent RNA helicase SrmB	4	-5.39703	0.00826052
AAJU02000003.1-69550-EcF11_0664	EcF11_0664	conserved hypothetical protein	10	1.63068	0.00860614
AAJU02000018.1-44354-fhuD	fhuD	ferrichrome-binding periplasmic protein FhuD	11	-3.99969	0.0088183
AAJU02000015.1-27975-tolC	tolC	outer membrane protein TolC	23	-0.825811	0.00887773
AAJU02000051.1-3723-EcF11_0019	EcF11_0019	IS2 transposase orfA	34	-0.76183	0.00893186
AAJU02000002.1-218032-xylB	xylB	xylulokinase	35	0.889612	0.00895451
AAJU02000039.1-16824-sdhA	sdhA	succinate dehydrogenase, flavoprotein subunit	3	-6.39486	0.00916428
AAJU02000013.1-44055-cusS	cusS	sensor kinase CusS	19	-1.65843	0.00920034
AAJU02000030.1-10671-repA1	repA1	IncFII replication initiation protein RepA1	10	-2.05739	0.00921256
AAJU02000002.1-162527-EcF11_5128	EcF11_5128	glycosyl transferase, group 2 family protein	9	1.27564	0.00936343
AAJU02000006.1-109689-dinB	dinB	DNA polymerase IV	11	-4.16588	0.00937008
AAJU02000001.1-406924-nuoN	nuoN	NADH-quinone oxidoreductase, N subunit	3	-4.5884	0.00946376
AAJU02000013.1-41768-nfrB	nfrB	bacteriophage N4 adsorption protein B	24	-0.82012	0.00991859
AAJU02000016.1-46838-EcF11_2484	EcF11_2484	tetratricopeptide repeat protein	18	-2.93343	0.00991996
AAJU02000007.1-32773-glgP	glgP	glycogen phosphorylase	30	-1.1997	0.0100284
AAJU02000027.1-46319-rnfB	rnfB	electron transport complex, RnfABCDGE type, B subunit	2	-6.14187	0.0100624
AAJU02000001.1-166622-EcF11_1018	EcF11_1018	sensory box-containing diguanylate cyclase	20	-1.85678	0.0102237
AAJU02000049.1-26167-EcF11_2221	EcF11_2221	conserved hypothetical protein	10	-3.58615	0.0103634
AAJU02000036.1-31679-EcF11_2293	EcF11_2293	conserved hypothetical protein	9	0.978833	0.0106504
AAJU02000028.1-54256-pgpA	pgpA	phosphatidylglycerophosphatase A	2	2.68015	0.010964
AAJU02000039.1-42068-pgm	pgm	phosphoglucomutase, alpha-D-glucose phosphate-specific	15	-2.53361	0.010967
AAJU02000032.1-692-EcF11_1302	EcF11_1302	Unknown	10	-2.33321	0.0109983
AAJU02000013.1-59436-fepA	fepA	ferrienterobactin receptor	32	-0.562021	0.0111739
AAJU02000027.1-41613-rnfE	rnfE	electron transport complex, RnfABCDGE type, E subunit	3	-6.6579	0.0112943
AAJU02000020.1-67912-ppx	ppx	exopolyphosphatase	12	-2.65958	0.0113405
AAJU02000003.1-129239-EcF11_0723	EcF11_0723	integral membrane sensor signal transduction histidine kinase	35	1.19014	0.0115689
AAJU02000030.1-58447-EcF11_2058	EcF11_2058	conserved hypothetical protein	20	-1.6696	0.0117055
AAJU02000004.1-37181-ldcA	ldcA	muramoyltetrapeptide carboxypeptidase	3	-6.05062	0.0117562
AAJU02000005.1-137968-rpoS	rpoS	RNA polymerase sigma factor RpoS	6	-8.40734	0.0118602
AAJU02000014.1-52231-pgaB	pgaB	Unknown	3	-6.063	0.0119767
AAJU02000030.1-48339-traJ	traJ	type IV secretion-like conjugative transfer system regulator TraJ	8	-1.91037	0.0120434
AAJU02000016.1-1048-EcF11_2432	EcF11_2432	replication protein	22	-2.09006	0.0121408
AAJU02000032.1-10753-EcF11_1310	EcF11_1310	transporter, small conductance mechanosensitive ion channel (MscS) family	9	-1.16485	0.0121756
AAJU02000035.1-7990-dsbA	dsbA	thiol:disulfide interchange protein DsbA	3	-7.06903	0.0123553
AAJU02000012.1-100813-ebgC	ebgC	evolved beta-galactosidase, beta subunit	2	0.631183	0.012695
AAJU02000025.1-70399-uvrC	uvrC	excinuclease ABC, C subunit	5	-2.77851	0.0129028
AAJU02000010.1-18822-pNaS	pNaS	inorganic phosphate transporter, sodium-dependent	17	-0.914847	0.0130234
AAJU02000002.1-291411-EcF11_5243	EcF11_5243	ABC transporter, iron chelate uptake transporter (FeCT) family, permease protein	15	1.45477	0.0132405
AAJU02000049.1-8620-EcF11_2198	EcF11_2198	Unknown	12	-2.46371	0.0134498
AAJU02000030.1-12148-EcF11_2004	EcF11_2004	conserved hypothetical protein	10	-1.2871	0.014035
AAJU02000031.1-37019-htpG	htpG	chaperone protein HtpG	17	-1.68174	0.014067
AAJU02000032.1-5578-EcF11_1307	EcF11_1307	oxidoreductase, 2OG-Fe(II) oxygenase family	10	-1.74837	0.014381
AAJU02000051.1-1825-EcF11_0014	EcF11_0014	conserved hypothetical protein	3	-5.38161	0.0143965
AAJU02000028.1-59277-thiI	thiI	thiamine biosynthesis/tRNA modification protein ThiI	7	-6.87638	0.0144587
AAJU02000099.1-227-cysZ	cysZ	Unknown	8	-3.58158	0.0144699
AAJU02000003.1-220538-EcF11_0812	EcF11_0812	hypothetical protein	2	-4.19319	0.0144924
AAJU02000001.1-73713-EcF11_0928	EcF11_0928	ISL3 family transposase	10	-2.83683	0.0147038
AAJU02000046.1-17126-cyaA	cyaA	adenylate cyclase, class I	5	-6.78759	0.0147237
AAJU02000027.1-20557-EcF11_3308	EcF11_3308	transporter, major facilitator family	5	-5.96657	0.0147289
AAJU02000003.1-47572-fimG	fimG	protein fimG	9	1.73281	0.0148121
AAJU02000001.1-411579-nuoI	nuoI	NADH-quinone oxidoreductase, I subunit	2	-7.77001	0.0150145
AAJU02000029.1-39283-EcF11_4586	EcF11_4586	HTH luxR-type DNA-binding domain protein	6	0.720026	0.0150253
AAJU02000016.1-101498-xseA	xseA	Unknown	5	-5.42595	0.0153146
AAJU02000004.1-164921-pspC	pspC	phage shock protein C	3	-5.72341	0.015564
AAJU02000029.1-6407-codA	codA	cytosine deaminase	13	-2.73542	0.0155742
AAJU02000011.1-43797-EcF11_3838	EcF11_3838	hypothetical bacteriophage protein	5	-0.489516	0.015625
AAJU02000005.1-91945-rumA	rumA	23S rRNA (uracil-5-)-methyltransferase RumA	18	-1.88883	0.0160062
AAJU02000008.1-103465-EcF11_4472	EcF11_4472	conserved hypothetical protein	4	-5.66255	0.0161228
AAJU02000005.1-221751-EcF11_3652	EcF11_3652	integrase	6	1.35929	0.0161525
AAJU02000009.1-127766-sorE	sorE	L-sorbose 1-phosphate reductase	21	-0.606345	0.0162783
AAJU02000005.1-59565-mltA	mltA	membrane-bound lytic murein transglycosylase A	36	-0.580807	0.0163977
AAJU02000043.1-2100-pnuC	pnuC	nicotinamide mononucleotide transporter PnuC	11	-2.46769	0.016619
AAJU02000003.1-205554-arcA	arcA	aerobic respiration control protein ArcA	15	0.726638	0.0167151
AAJU02000011.1-100452-EcF11_3884	EcF11_3884	putative peptidoglycan binding domain	11	-2.51749	0.0169144
AAJU02000034.1-53168-mdh	mdh	malate dehydrogenase, NAD-dependent	3	-7.32612	0.0169178
AAJU02000034.1-56399-EcF11_2858	EcF11_2858	conserved hypothetical protein	8	-4.65838	0.0171047
AAJU02000011.1-67351-EcF11_3857	EcF11_3857	isochorismatase family protein	5	-5.67388	0.0172513
AAJU02000006.1-113694-EcF11_3170	EcF11_3170	conserved hypothetical protein	7	-5.51086	0.0172922
AAJU02000008.1-77713-xth	xth	exodeoxyribonuclease III	2	-5.62324	0.0173433
AAJU02000040.1-6636-EcF11_3028	EcF11_3028	Unknown	5	-2.45899	0.0173485
AAJU02000016.1-93480-EcF11_2526	EcF11_2526	RatB	79	-0.29129	0.0173529
AAJU02000003.1-154364-EcF11_0745	EcF11_0745	uroepithelial cell adherence protein	6	1.09646	0.0174195
AAJU02000030.1-1671-EcF11_1992	EcF11_1992	membrane protein	15	-2.4847	0.0174227
AAJU02000049.1-25261-EcF11_2219	EcF11_2219	Unknown	14	-1.84756	0.0175991
AAJU02000001.1-171738-EcF11_1022	EcF11_1022	Unknown	15	-1.89169	0.0177551
AAJU02000028.1-48133-EcF11_1738	EcF11_1738	HNH endonuclease family protein	4	-4.91867	0.0177687
AAJU02000002.1-3347-rbsK	rbsK	ribokinase	20	-1.08944	0.0179163
AAJU02000051.1-4829-EcF11_0021	EcF11_0021	transposition helper protein, IS21 family	13	-2.16624	0.0180925
AAJU02000027.1-61646-EcF11_3351	EcF11_3351	conserved hypothetical protein	2	-5.30495	0.0185552
AAJU02000057.1-12975-amiB	amiB	N-acetylmuramoyl-L-alanine amidase AmiB	34	-0.362492	0.0186224
AAJU02000002.1-66454-dgoK_2	dgoK_2	2-dehydro-3-deoxygalactonokinase	13	0.758096	0.0186764
AAJU02000001.1-335008-yojN	yojN	sensor histidine kinase YojN	21	-1.59554	0.019059
AAJU02000043.1-32939-bioD1	bioD1	dethiobiotin synthase	2	-6.10174	0.0191073
AAJU02000033.1-37003-EcF11_1552	EcF11_1552	aminotransferase, classes I and II	9	1.7067	0.0198678
AAJU02000034.1-6638-EcF11_2812	EcF11_2812	amino acid ABC transporter, permease protein, His/Glu/Gln/Arg/opine family	21	-0.605743	0.0199645
AAJU02000028.1-35581-phoR	phoR	phosphate regulon sensor protein PhoR	18	-2.35266	0.0200765
AAJU02000030.1-7470-nqrC	nqrC	NADH:ubiquinone oxidoreductase, na(+)-translocating, c subunit	9	-3.49073	0.0201925
AAJU02000010.1-92317-acsA	acsA	acetate--CoA ligase	27	-0.491541	0.020742
AAJU02000001.1-378062-EcF11_1212	EcF11_1212	conserved hypothetical protein	12	-2.336	0.020933
AAJU02000009.1-86850-EcF11_1452	EcF11_1452	PixJ protein	6	0.913357	0.0209537
AAJU02000017.1-7328-EcF11_2932	EcF11_2932	MOSC domain protein	10	-1.80588	0.0212773
AAJU02000026.1-40556-cadC	cadC	transcriptional activator CadC	24	0.759282	0.0214168
AAJU02000006.1-157986-EcF11_3211	EcF11_3211	transcriptional regulator, LysR family	9	-1.58092	0.0215043
AAJU02000034.1-39610-cafA	cafA	ribonuclease G	8	-6.70463	0.0215141
AAJU02000037.1-13545-EcF11_1776	EcF11_1776	putative membrane transport protein	16	-1.38613	0.0216113
AAJU02000010.1-113539-EcF11_4734	EcF11_4734	RND efflux system, outer membrane lipoprotein, NodT family	22	-0.161603	0.0216794
AAJU02000060.1-3898-rluD	rluD	ribosomal large subunit pseudouridine synthase D	7	-4.53361	0.0218962
AAJU02000006.1-12242-EcF11_3055	EcF11_3055	FAD dependent oxidoreductase	11	-1.56224	0.0227802
AAJU02000010.1-10725-aceK	aceK	isocitrate dehydrogenase kinase/phosphatase	30	-0.831176	0.022911
AAJU02000004.1-28271-nhaB	nhaB	Na+/H+ antiporter NhaB	11	-2.70645	0.023245
AAJU02000003.1-269393-ulaA	ulaA	ascorbate-specific permease IIC component	21	0.381227	0.0233792
AAJU02000019.1-39517-fdnG	fdnG	Unknown	3	-8.10904	0.0234061
AAJU02000001.1-183105-mdtD	mdtD	multidrug resistance protein mdtD	7	-2.27672	0.0235188
AAJU02000022.1-2768-ptsG	ptsG	PTS system, glucose-specific IIBC component	16	-1.26329	0.0235512
AAJU02000046.1-9634-EcF11_2539	EcF11_2539	conserved hypothetical protein	22	-0.645886	0.0235684
AAJU02000030.1-28915-EcF11_2016	EcF11_2016	TraH protein	18	-1.20506	0.0239674
AAJU02000010.1-128231-phnP	phnP	phosphonate utilization protein	3	-2.47916	0.0239759
AAJU02000053.1-9721-wecC	wecC	UDP-N-acetyl-D-mannosamine dehydrogenase	11	-1.76043	0.0241609
AAJU02000005.1-136780-nlpD	nlpD	lipoprotein NlpD	16	-1.00571	0.0243731
AAJU02000051.1-20116-EcF11_0039	EcF11_0039	site-specific recombinase	17	-1.32943	0.0246457
AAJU02000030.1-2764-EcF11_1993	EcF11_1993	integral membrane protein	25	-0.805936	0.0246756
AAJU02000042.1-7613-eamA	eamA	transporter, 10 TMS drug/metabolite exporter (DME) family	3	2.42674	0.0248842
AAJU02000008.1-49864-EcF11_4419	EcF11_4419	oxidoreductase, aldo/keto reductase family	3	-7.28355	0.0248941
AAJU02000002.1-183068-mtlD	mtlD	mannitol-1-phosphate 5-dehydrogenase	10	-2.7158	0.0250334
AAJU02000016.1-6752-EcF11_2439	EcF11_2439	gp33 TerL	20	-0.307161	0.025158
AAJU02000008.1-65308-EcF11_4431	EcF11_4431	putative TPR repeat protein	2	-3.09175	0.0251609
AAJU02000002.1-110745-EcF11_5073	EcF11_5073	hypothetical protein	2	3.14258	0.0258012
AAJU02000012.1-99551-EcF11_3768	EcF11_3768	amino acid permease family protein	17	1.23847	0.0262173
AAJU02000041.1-21734-caiF	caiF	transcriptional activatory protein CaiF	4	1.09446	0.0264296
AAJU02000078.1-2066-EcF11_2321	EcF11_2321	Unknown	6	-4.7118	0.0266498
AAJU02000002.1-160129-kbl	kbl	2-amino-3-ketobutyrate coenzyme A ligase	14	1.11862	0.0267029
AAJU02000113.1-172-EcF11_1822	EcF11_1822	Unknown	5	-3.05925	0.0270616
AAJU02000049.1-5093-EcF11_2194	EcF11_2194	component of an ABC transporter system	27	-1.21168	0.0271674
AAJU02000015.1-54914-EcF11_2122	EcF11_2122	conserved hypothetical protein	3	1.37662	0.0272254
AAJU02000002.1-45793-EcF11_5005	EcF11_5005	NADPH-dependent FMN reductase	8	1.85355	0.0276226
AAJU02000028.1-62192-EcF11_1754	EcF11_1754	conserved hypothetical protein	2	-1.77937	0.0276833
AAJU02000001.1-14826-EcF11_0892	EcF11_0892	bacitracin synthetase 1	24	-1.01344	0.0277053
AAJU02000001.1-257371-cdd	cdd	cytidine deaminase	7	-2.21148	0.0277537
AAJU02000031.1-16955-EcF11_0056	EcF11_0056	putative lipoprotein	3	-3.70354	0.0279819
AAJU02000012.1-57181-tdcB	tdcB	threonine dehydratase, catabolic	6	1.02501	0.0281394
AAJU02000035.1-14299-spf	spf	Unknown	2	1.23995	0.028158
AAJU02000058.1-5565-EcF11_2344	EcF11_2344	conserved hypothetical protein	4	1.82904	0.0281732
AAJU02000028.1-49746-EcF11_1740	EcF11_1740	putative lipoprotein	13	-0.996671	0.0282142
AAJU02000009.1-75790-EcF11_1443	EcF11_1443	regulatory protein	19	0.637074	0.0284886
AAJU02000034.1-54889-degQ	degQ	serine peptidase DegQ	22	-1.28621	0.028505
AAJU02000021.1-63510-EcF11_4165	EcF11_4165	copper resistance protein D	7	-2.50916	0.0286912
AAJU02000018.1-55618-gluQ	gluQ	glutamyl-Q tRNA(Asp) synthetase	15	-0.550589	0.0287393
AAJU02000011.1-66023-dmsB_2	dmsB_2	dimethylsulfoxide reductase, B subunit	4	2.13762	0.0289016
AAJU02000017.1-78393-fabR	fabR	fatty acid biosynthesis regulator	21	-0.89268	0.0291135
AAJU02000015.1-2887-ttdB	ttdB	L(+)-tartrate dehydratase, beta subunit	10	0.782922	0.0291643
AAJU02000001.1-310557-EcF11_1153	EcF11_1153	sulfatase family protein	6	-4.47791	0.0292691
AAJU02000005.1-80713-queF	queF	queuine synthase	15	-0.653194	0.0296437
AAJU02000031.1-15611-tesB	tesB	acyl-CoA thioesterase II	14	-2.20364	0.0299148
AAJU02000003.1-178307-EcF11_0774	EcF11_0774	YjgX protein	24	1.17909	0.0300699
AAJU02000001.1-253024-EcF11_1097	EcF11_1097	efflux transporter, outer membrane factor (OMF) lipoprotein, NodT family	9	-3.87465	0.0301189
AAJU02000003.1-255524-EcF11_0845	EcF11_0845	AP endonuclease, family 2	5	0.749264	0.030142
AAJU02000010.1-125163-alsB	alsB	D-allose-binding periplasmic protein AlsB	5	2.26543	0.0301591
AAJU02000007.1-106918-nirB	nirB	nitrite reductase [NAD(P)H], large subunit	40	-0.140734	0.03018
AAJU02000051.1-1206-EcF11_0013	EcF11_0013	Unknown	6	-4.06159	0.0304257
AAJU02000069.1-4317-EcF11_1990	EcF11_1990	Unknown	8	-2.40187	0.0307619
AAJU02000045.1-12117-ampD	ampD	N-acetylmuramoyl-L-alanine amidase	4	-3.96121	0.0309291
AAJU02000058.1-14462-EcF11_2358	EcF11_2358	transcriptional regulator, LuxR family	10	1.20913	0.0310516
AAJU02000001.1-373967-glpA	glpA	anaerobic glycerol-3-phosphate dehydrogenase subunit, A	12	-1.73803	0.0315294
AAJU02000007.1-114486-argD	argD	acetylornithine/succinyldiaminopimelate aminotransferase	5	-6.23427	0.0320974
AAJU02000051.1-17121-EcF11_0037	EcF11_0037	conserved hypothetical protein	25	-0.519387	0.0321235
AAJU02000006.1-117759-fadE	fadE	acyl-coenzyme A dehydrogenase	23	-0.559339	0.0326301
AAJU02000016.1-59440-csiE	csiE	Unknown	9	-1.06484	0.0328729
AAJU02000031.1-55768-EcF11_0091	EcF11_0091	amino acid permease family protein	14	-1.40407	0.0328919
AAJU02000018.1-71768-EcF11_1681	EcF11_1681	ABC transporter, permease protein	14	-1.46114	0.0329744
AAJU02000021.1-31216-torZ	torZ	trimethylamine N-oxide reductase III, subunit TorZ	16	-1.40977	0.0331
AAJU02000001.1-349568-EcF11_1194	EcF11_1194	conserved hypothetical protein	19	-0.808136	0.0332871
AAJU02000001.1-355769-EcF11_1196	EcF11_1196	conserved hypothetical protein	8	-2.37493	0.0334769
AAJU02000045.1-4448-mutT	mutT	7,8-dihydro-8-oxoguanine-triphosphatase	7	-3.02123	0.0335006
AAJU02000003.1-155842-EcF11_0747	EcF11_0747	fimbrial usher protein	33	0.800731	0.0336417
AAJU02000009.1-146520-EcF11_1517	EcF11_1517	5,10-methenyltetrahydrofolate synthetase	8	-1.49974	0.0336649
AAJU02000044.1-31017-djlA	djlA	protein DjlA, DnaJ family	11	-1.33502	0.0338406
AAJU02000010.1-12323-iclR	iclR	acetate operon repressor IclR	14	1.48415	0.03385
AAJU02000026.1-62827-genX	genX	lysyl-tRNA synthetase homolog GenX	2	-5.60201	0.0338947
AAJU02000049.1-20694-EcF11_2212	EcF11_2212	TonB family protein	17	-2.52646	0.0339738
AAJU02000015.1-88295-EcF11_2159	EcF11_2159	glutathione S-transferase	17	-1.3752	0.034239
AAJU02000031.1-22637-EcF11_0064	EcF11_0064	acriflavine resistance protein B	25	-0.865805	0.0343461
AAJU02000002.1-334105-EcF11_5282	EcF11_5282	putative membrane protein	13	-1.0445	0.0344739
AAJU02000014.1-67100-EcF11_1899	EcF11_1899	appr-1-p processing enzyme domain protein	3	-2.63699	0.0346986
AAJU02000022.1-55153-EcF11_2763	EcF11_2763	hypothetical protein	8	-4.45778	0.0348978
AAJU02000030.1-47155-traA	traA	type IV secretion-like conjugative transfer system pilin TraA	10	-4.12509	0.0351084
AAJU02000003.1-190382-idnR	idnR	transcriptional regulator IdnR	16	0.802823	0.0353564
AAJU02000027.1-16983-EcF11_3304	EcF11_3304	drug resistance transporter, Bcr/CflA subfamily	5	-3.22428	0.035661
AAJU02000015.1-47348-fitD	fitD	iron ABC transporter, permease protein FitD	20	1.0612	0.03573
AAJU02000047.1-20215-hupA	hupA	DNA-binding protein HU-alpha	5	-0.538435	0.035875
AAJU02000027.1-51660-malY	malY	maltose regulon modulator MalY	4	-2.84759	0.0359053
AAJU02000001.1-30293-EcF11_0895	EcF11_0895	non-ribosomal peptide synthase	22	-2.05545	0.0364862
AAJU02000002.1-335513-rsmD	rsmD	16S rRNA methyltransferase RsmD	11	-1.48235	0.0368174
AAJU02000001.1-231001-EcF11_1073	EcF11_1073	conserved hypothetical protein	18	-1.46845	0.0369161
AAJU02000002.1-40774-EcF11_4999	EcF11_4999	Unknown	3	0.891449	0.0369678
AAJU02000024.1-56945-dsbC	dsbC	thiol:disulfide interchange protein DsbC	12	-0.951185	0.0369825
AAJU02000022.1-5079-fhuE	fhuE	Unknown	9	-4.01904	0.0375596
AAJU02000036.1-7333-fadA	fadA	acetyl-CoA C-acyltransferase FadA	6	-1.79442	0.0379694
AAJU02000053.1-17481-wzyE	wzyE	ECA biosynthesis protein WzyE	21	1.01667	0.0383464
AAJU02000005.1-79019-EcF11_3507	EcF11_3507	conserved hypothetical protein	21	-1.38849	0.0389905
AAJU02000039.1-38846-speF	speF	ornithine decarboxylase, inducible	17	-0.316841	0.039221
AAJU02000016.1-58154-hcaT	hcaT	3-phenylpropionic acid transporter	11	-1.39549	0.039695
AAJU02000006.1-132940-vasA	vasA	type VI secretion protein, family	23	-0.0400959	0.0397342
AAJU02000012.1-67808-EcF11_3736	EcF11_3736	pirin family protein	6	0.395372	0.0399502
AAJU02000025.1-59907-fliD	fliD	flagellar hook-associated protein 2	6	-3.62886	0.0399564
AAJU02000001.1-160770-EcF11_1014	EcF11_1014	membrane protein, TerC family/CBS/transporter associated domain protein	7	-5.63776	0.0400742
AAJU02000049.1-15026-EcF11_2207	EcF11_2207	ISAfe9, transposition helper protein	12	-1.54559	0.0404374
AAJU02000014.1-33079-EcF11_1861	EcF11_1861	putative purine permease ycdG	9	-3.47042	0.0406802
AAJU02000034.1-38907-maf1	maf1	septum formation protein Maf	5	-2.44329	0.0407637
AAJU02000009.1-7590-glcA	glcA	glycolate permease GlcA	19	-0.62731	0.0409946
AAJU02000019.1-47828-narZ	narZ	nitrate reductase 2, alpha subunit	7	-4.59251	0.0410431
AAJU02000012.1-75210-exuR	exuR	Exu regulon transcriptional regulator	3	-4.01939	0.0413307
AAJU02000018.1-49210-mrcB	mrcB	penicillin-binding protein 1B	26	-0.605609	0.0414267
AAJU02000004.1-42493-EcF11_0295	EcF11_0295	putative methyltransferase	3	-5.21168	0.0415885
AAJU02000005.1-84515-gudP	gudP	glucarate permease	15	-1.14571	0.04185
AAJU02000021.1-1638-ftnA	ftnA	ferritin-1	7	-2.94865	0.0419179
AAJU02000007.1-140644-gspL	gspL	general secretion pathway protein GspL	29	0.152737	0.0420587
AAJU02000029.1-50328-EcF11_4596	EcF11_4596	putative membrane protein	2	-1.32611	0.0425014
AAJU02000013.1-91819-rna	rna	ribonuclease I	5	-3.41006	0.0425713
AAJU02000010.1-86158-EcF11_4704	EcF11_4704	Na+/H+ antiporter	25	-0.436894	0.0426879
AAJU02000001.1-221471-molR	molR	molybdate metabolism regulator MolR	24	-1.35825	0.0426885
AAJU02000069.1-2897-EcF11_1988	EcF11_1988	conserved hypothetical protein	11	-3.68102	0.0427584
AAJU02000007.1-3480-livF	livF	high-affinity branched-chain amino acid ABC transporter, ATP-binding protein LivF	5	-2.98985	0.0430943
AAJU02000001.1-177083-mdtB	mdtB	multidrug resistance protein MdtB	9	-2.48769	0.0433421
AAJU02000003.1-179614-EcF11_0775	EcF11_0775	superfamily I DNA helicase	53	-0.315984	0.0437565
AAJU02000053.1-11911-rfbA	rfbA	glucose-1-phosphate thymidylyltransferase	10	1.13492	0.0437578
AAJU02000001.1-308493-ndpA	ndpA	nucleoid-associated protein NdpA	5	-6.06059	0.0438567
AAJU02000078.1-597-EcF11_2318	EcF11_2318	Unknown	14	-1.26312	0.0439432
AAJU02000001.1-263615-mglA	mglA	galactose ABC transporter, ATP-binding protein	3	3.15979	0.0449345
AAJU02000016.1-87188-EcF11_2521	EcF11_2521	outer membrane assembly lipoprotein YfgL	4	-6.07595	0.0451295
AAJU02000001.1-319695-napC	napC	cytochrome c-type protein napC	6	-4.85	0.0451699
AAJU02000034.1-20152-panF	panF	sodium/pantothenate symporter	28	-0.660931	0.0457899
AAJU02000036.1-41658-EcF11_2303	EcF11_2303	conserved hypothetical protein	3	1.58395	0.045845
AAJU02000010.1-105647-EcF11_4726	EcF11_4726	oligopeptide transport ATP-binding protein AppF	15	1.31954	0.0458619
AAJU02000030.1-23955-EcF11_2012	EcF11_2012	conserved hypothetical protein	11	-3.32763	0.0462179
AAJU02000007.1-51826-rtcA	rtcA	RNA 3'-terminal phosphate cyclase	11	-1.51981	0.0463262
AAJU02000036.1-21983-EcF11_2283	EcF11_2283	hypothetical protein	6	0.847238	0.0465139
AAJU02000009.1-96923-nupG	nupG	nucleoside permease NupG	16	-0.422125	0.0466927
AAJU02000038.1-42814-EcF11_4818	EcF11_4818	Bbp38	23	-1.10609	0.0467106
AAJU02000031.1-5219-EcF11_0044	EcF11_0044	competence protein ComEA	5	0.969108	0.0468257
AAJU02000018.1-74051-hpt	hpt	hypoxanthine phosphoribosyltransferase	10	-1.01991	0.0468619
AAJU02000003.1-256617-EcF11_0846	EcF11_0846	enoyl-CoA hydratase/isomerase family protein	4	1.15042	0.0470994
AAJU02000008.1-73205-EcF11_4440	EcF11_4440	conserved hypothetical protein	5	-5.35464	0.0472282
AAJU02000014.1-39678-putA	putA	bifunctional protein PutA	16	-1.61624	0.0476148
AAJU02000002.1-311485-pitA	pitA	low-affinity inorganic phosphate transporter 1	11	-3.47221	0.0476711
AAJU02000033.1-54250-EcF11_1566	EcF11_1566	diguanylate cyclase	36	-0.651747	0.0478946
AAJU02000006.1-7097-EcF11_3050	EcF11_3050	lipoprotein, SmpA/OmlA family	6	-4.5943	0.0479071
AAJU02000004.1-132682-EcF11_0385	EcF11_0385	conserved hypothetical protein	2	-3.71102	0.0479902
AAJU02000023.1-73990-EcF11_4287	EcF11_4287	Unknown	8	-1.93243	0.0479938
AAJU02000005.1-145957-EcF11_3575	EcF11_3575	transcriptional regulator, DeoR family	11	1.60516	0.0480994
AAJU02000041.1-20362-caiD	caiD	carnitinyl-CoA dehydratase	3	1.29677	0.0483342
AAJU02000030.1-250-EcF11_1991	EcF11_1991	ABC transporter, permease protein	14	-0.963876	0.0486625
AAJU02000055.1-8635-EcF11_2874	EcF11_2874	toluene ABC transporter, ATP-binding protein	14	-0.823028	0.0486806
AAJU02000001.1-382598-EcF11_1217	EcF11_1217	transcriptional regulator, IclR family	9	-1.64353	0.0487011
AAJU02000060.1-11904-EcF11_2235	EcF11_2235	GGDEF domain protein	13	-0.250912	0.048765
AAJU02000009.1-105106-EcF11_1470	EcF11_1470	putative oxygen-independent coproporphyrinogen III oxidase	9	-3.62157	0.0487656
AAJU02000022.1-9064-nagZ	nagZ	beta-N-acetylhexosaminidase	5	-3.50791	0.0488059
AAJU02000054.1-10602-mscL	mscL	large conductance mechanosensitive channel protein	8	-3.50876	0.0490867
AAJU02000007.1-97397-EcF11_4001	EcF11_4001	conserved hypothetical protein	5	2.20445	0.0491295
AAJU02000056.1-11926-EcF11_4200	EcF11_4200	ABC-2 type transporter, permease protein	6	-2.14897	0.049548
AAJU02000044.1-955-fruR	fruR	fructose repressor	4	-6.24668	0.0497337
AAJU02000006.1-127352-EcF11_3183	EcF11_3183	Rhs/Vgr-family protein	7	-5.12021	0.0500309
AAJU02000005.1-82527-EcF11_3511	EcF11_3511	conserved hypothetical protein	3	0.681639	0.0501283
AAJU02000014.1-79933-EcF11_1912	EcF11_1912	nickel-dependent hydrogenase b-type cytochrome subunit	2	3.23428	0.0501562
AAJU02000031.1-18331-EcF11_0059	EcF11_0059	cyclic diguanylate phosphodiesterase (EAL) domain protein	24	-1.34202	0.0503902
AAJU02000033.1-6177-fadJ	fadJ	fatty oxidation complex, alpha subunit FadJ	17	-0.37513	0.0507221
AAJU02000028.1-40090-malZ	malZ	maltodextrin glucosidase	25	-0.100535	0.0512136
AAJU02000019.1-41761-EcF11_2617	EcF11_2617	putative membrane protein	2	-6.96191	0.0512201
AAJU02000001.1-260087-EcF11_1104	EcF11_1104	pyridine nucleotide-disulfide oxidoreductase	3	-5.29431	0.0515151
AAJU02000004.1-92916-adhE	adhE	aldehyde-alcohol dehydrogenase	13	-1.59454	0.0515733
AAJU02000003.1-125330-EcF11_0718	EcF11_0718	conserved hypothetical protein	6	1.88668	0.0516109
AAJU02000002.1-290239-EcF11_5241	EcF11_5241	putative Mg2+ transporter-C (MgtC) family protein	8	1.11749	0.0517944
AAJU02000015.1-35167-EcF11_2102	EcF11_2102	oligogalacturonate-specific porin protein	3	1.38914	0.0517975
AAJU02000001.1-89977-EcF11_0943	EcF11_0943	TonB dependent receptor	14	-0.965052	0.0522019
AAJU02000023.1-32659-deoB	deoB	phosphopentomutase	5	-6.88175	0.0522404
AAJU02000024.1-31919-EcF11_0552	EcF11_0552	putative xanthine dehydrogenase accessory factor	13	1.38778	0.052894
AAJU02000026.1-57195-blc	blc	outer membrane lipoprotein Blc	14	0.774989	0.0529267
AAJU02000006.1-63557-ascB	ascB	6-phospho-beta-glucosidase	20	-0.782092	0.0532372
AAJU02000008.1-33322-EcF11_4404	EcF11_4404	diguanylate cyclase (GGDEF) domain protein	3	1.87078	0.0533314
AAJU02000053.1-7414-EcF11_2566	EcF11_2566	lipopolysaccharide biosynthesis protein WzzE	20	-1.12298	0.0534535
AAJU02000013.1-94265-citG	citG	triphosphoribosyl-dephospho-CoA synthase	13	-1.21001	0.0535059
AAJU02000004.1-3587-sitD_1	sitD_1	iron/manganese transport system membrane protein SitD	6	-6.57831	0.0535501
AAJU02000006.1-159068-dkgB	dkgB	2,5-didehydrogluconate reductase B	7	-3.87465	0.0537563
AAJU02000004.1-49210-dhaM	dhaM	PTS-dependent dihydroxyacetone kinase, DhaM subunit	9	-4.15349	0.0538828
AAJU02000001.1-280995-nsr	nsr	regulatory protein Nsr	2	0.966872	0.0539748
AAJU02000009.1-3295-glcF	glcF	glycolate oxidase, iron-sulfur subunit GlcF	23	-0.394272	0.0543911
AAJU02000072.1-1697-EcF11_5322	EcF11_5322	conserved hypothetical protein	3	1.67722	0.0543951
AAJU02000026.1-17518-adiC	adiC	arginine/agmatine antiporter	34	0.190441	0.0544156
AAJU02000002.1-238134-dppA	dppA	dipeptide ABC transporter, periplasmic dipeptide-binding protein	34	0.866197	0.0547236
AAJU02000002.1-233183-EcF11_5193	EcF11_5193	conserved hypothetical protein	17	-0.106714	0.0547883
AAJU02000007.1-100260-EcF11_4004	EcF11_4004	phosphotriesterase family protein	13	-0.874586	0.0548247
AAJU02000008.1-138353-ydiK	ydiK	inner membrane protein YdiK	6	-3.25572	0.0548493
AAJU02000027.1-13439-EcF11_3301	EcF11_3301	multidrug resistance protein MdtK	3	-4.18131	0.0550074
AAJU02000030.1-53637-psiB	psiB	plasmid SOS inhibition protein PsiB	12	-0.428763	0.0550666
AAJU02000003.1-272491-ulaR	ulaR	transcriptional regulator UlaR	4	-3.45784	0.0551431
AAJU02000031.1-27804-kefA	kefA	potassium efflux system KefA	35	-0.72824	0.0551825
AAJU02000001.1-27036-EcF11_0894	EcF11_0894	beta-ketoacyl synthase	8	-4.84433	0.0552273
AAJU02000002.1-282895-mdtF	mdtF	multidrug resistance protein MdtF	57	0.823997	0.0552345
AAJU02000022.1-16814-mfd	mfd	transcription-repair coupling factor	8	-1.65705	0.0553617
AAJU02000028.1-64059-cyoE	cyoE	protoheme IX farnesyltransferase	15	-1.14068	0.055457
AAJU02000031.1-9657-EcF11_0049	EcF11_0049	transcriptional regulator, AsnC family	5	-4.43408	0.0558369
AAJU02000038.1-39289-EcF11_4815	EcF11_4815	DNA polymerase	23	-0.640971	0.0560342
AAJU02000002.1-201804-EcF11_5162	EcF11_5162	2,3-diketo-l-gulonate trap transporter small permease protein yiam	2	1.97245	0.056065
AAJU02000048.1-26890-EcF11_2922	EcF11_2922	Unknown	3	-5.41638	0.0561266
AAJU02000006.1-1450-EcF11_3044	EcF11_3044	putative cytochrome C assembly protein	15	-0.725887	0.0568321
AAJU02000033.1-45929-ypdF	ypdF	aminopeptidase YpdF	8	-2.70918	0.057006
AAJU02000029.1-58364-EcF11_4600	EcF11_4600	organophosphate reductase	6	2.44385	0.0570359
AAJU02000006.1-13970-gabT2	gabT2	4-aminobutyrate transaminase	9	-0.776617	0.0571315
AAJU02000018.1-4664-EcF11_1621	EcF11_1621	glyoxylase family protein	4	1.10622	0.0577626
AAJU02000001.1-317770-ccmC	ccmC	heme exporter protein C	6	-2.13443	0.0578287
AAJU02000004.1-235531-hrpA	hrpA	ATP-dependent helicase HrpA	8	-1.35881	0.0578737
AAJU02000001.1-341760-atoS	atoS	sensory box histidine kinase AtoS	18	-2.08687	0.0580788
AAJU02000003.1-228948-EcF11_0821	EcF11_0821	putative sugar ABC transporter, permease protein	19	0.434593	0.0583238
AAJU02000028.1-64995-cyoD	cyoD	cytochrome o ubiquinol oxidase, subunit IV	7	-5.84886	0.0583526
AAJU02000003.1-226337-mpl	mpl	UDP-N-acetylmuramate:L-alanyl-gamma-D-glutamyl- meso-diaminopimelate ligase	14	-1.15226	0.0583567
AAJU02000021.1-28289-EcF11_4129	EcF11_4129	conserved hypothetical protein	4	-2.96471	0.0583643
AAJU02000034.1-45131-tldD	tldD	protein TldD	18	-0.135	0.0583873
AAJU02000049.1-1015-EcF11_2190	EcF11_2190	hypothetical protein	2	-5.95004	0.0586267
AAJU02000030.1-43642-traP	traP	type IV secretion-like conjugative transfer system protein TraP	9	-1.74978	0.058685
AAJU02000001.1-460431-EcF11_1294	EcF11_1294	conserved hypothetical protein	5	-2.35711	0.0587558
AAJU02000011.1-114507-ssuD	ssuD	alkanesulfonate monooxygenase, FMNH(2)-dependent	7	-1.1268	0.0587856
AAJU02000008.1-35442-EcF11_4406	EcF11_4406	conserved hypothetical protein	4	-4.51224	0.0588551
AAJU02000030.1-9048-EcF11_2001	EcF11_2001	IS26 transposase	16	-1.67577	0.0588582
AAJU02000033.1-42226-fryA	fryA	multiphosphoryl transfer protein 1	17	-0.379096	0.0591533
AAJU02000051.1-12269-EcF11_0030	EcF11_0030	plasmid stability protein ParA	20	-1.22369	0.0593376
AAJU02000039.1-30129-kdpA	kdpA	K+-transporting ATPase, A subunit	14	-0.954522	0.0595732
AAJU02000006.1-144847-icmF	icmF	type VI secretion protein IcmF	34	-0.253576	0.0597009
AAJU02000048.1-4436-ydgH	ydgH	YdgH protein	2	-1.55026	0.0597034
AAJU02000011.1-70276-pflB2	pflB2	formate acetyltransferase	10	-1.25242	0.0603406
AAJU02000029.1-29162-EcF11_4579	EcF11_4579	LuxR-family transcriptional regulator/cyclic diguanylate phosphodiesterase (EAL) domain protein	9	-2.28767	0.0608073
AAJU02000001.1-427094-yfbT	yfbT	sugar-phosphatase, YfbT	12	-0.914341	0.0609176
AAJU02000007.1-83482-mrcA	mrcA	penicillin-binding protein 1A	37	-0.568129	0.0611366
AAJU02000026.1-33138-EcF11_2395	EcF11_2395	conserved hypothetical protein	3	1.12626	0.0612417
AAJU02000007.1-69263-EcF11_3973	EcF11_3973	putative transcriptional accessory protein	26	-0.632552	0.0612507
AAJU02000017.1-21832-glpF	glpF	glycerol uptake facilitator protein	16	-0.871606	0.0615255
AAJU02000035.1-38504-EcF11_3271	EcF11_3271	acetyltransferase, GNAT family	17	-0.563139	0.0615533
AAJU02000022.1-72180-EcF11_2784	EcF11_2784	tail length tape measure protein	5	-3.5251	0.0615805
AAJU02000049.1-9863-EcF11_2201	EcF11_2201	IS66 family element	5	-2.77004	0.0618067
AAJU02000005.1-143126-EcF11_3572	EcF11_3572	aldolase, class II, AraD/FucA family	7	1.39239	0.0619471
AAJU02000052.1-19535-elbB	elbB	enhancing lycopene biosynthesis protein 2	6	2.49966	0.0620967
AAJU02000011.1-14009-artI	artI	arginine ABC transporter, periplasmic arginine-binding protein ArtI	2	-0.41301	0.0630694
AAJU02000002.1-330376-EcF11_5279	EcF11_5279	putative membrane protein	10	-0.441748	0.063388
AAJU02000002.1-170939-EcF11_5136	EcF11_5136	RNA methyltransferase, TrmH family, group 2	9	-1.16214	0.0634558
AAJU02000046.1-8779-EcF11_2538	EcF11_2538	conserved hypothetical protein	18	-0.56564	0.0643775
AAJU02000020.1-30863-EcF11_4921	EcF11_4921	ethanolamine utilization protein EutQ	6	-3.99921	0.0646074
AAJU02000005.1-138671-EcF11_3567	EcF11_3567	putative flavodoxin	5	-3.4857	0.0650927
AAJU02000054.1-16456-smg	smg	protein Smg	6	-1.75583	0.0653302
AAJU02000015.1-100415-EcF11_2170	EcF11_2170	putative serine palmitoyltransferase	18	0.0761243	0.065425
AAJU02000005.1-119879-EcF11_3545	EcF11_3545	glycerol-3-phosphate responsive antiterminator	9	1.76374	0.0656041
AAJU02000006.1-96064-EcF11_3151	EcF11_3151	hypothetical protein	17	-1.00613	0.0656871
AAJU02000026.1-20060-adiA	adiA	biodegradative arginine decarboxylase	42	-0.295789	0.0657861
AAJU02000051.1-3392-EcF11_0018	EcF11_0018	conserved hypothetical protein	8	-2.2572	0.0657962
AAJU02000002.1-327402-EcF11_5276	EcF11_5276	putative membrane protein	25	-0.400121	0.0660149
AAJU02000003.1-17864-EcF11_0606	EcF11_0606	conserved hypothetical protein	4	0.917806	0.0661916
AAJU02000044.1-27952-rapA	rapA	RNA polymerase associated protein RapA	14	-0.282496	0.0667507
AAJU02000003.1-66123-EcF11_0658	EcF11_0658	conserved hypothetical protein	7	-1.27143	0.0668695
AAJU02000016.1-60942-EcF11_2495	EcF11_2495	conserved hypothetical protein	14	-0.6017	0.0672023
AAJU02000014.1-68975-mdoC	mdoC	glucans biosynthesis protein C	2	-2.79039	0.0672276
AAJU02000013.1-75416-entE	entE	enterobactin synthetase component E	17	0.73083	0.0672328
AAJU02000057.1-11072-mutL	mutL	DNA mismatch repair protein MutL	17	-0.00914458	0.0674318
AAJU02000043.1-11289-modF	modF	ABC transporter, ATP-binding protein	9	-2.27531	0.0676971
AAJU02000060.1-3297-EcF11_2226	EcF11_2226	conserved hypothetical protein	10	-2.43632	0.0682537
AAJU02000007.1-138711-bfr	bfr	bacterioferritin	7	-0.857669	0.0683086
AAJU02000013.1-54189-EcF11_0150	EcF11_0150	transporter, small conductance mechanosensitive ion channel (MscS) family	4	-3.73722	0.068322
AAJU02000015.1-22290-EcF11_2089	EcF11_2089	disulfide bond formation protein, DsbB family	18	1.49733	0.068366
AAJU02000001.1-2955-EcF11_0887	EcF11_0887	putative beta-lactamase	6	-2.67373	0.0688153
AAJU02000003.1-65143-EcF11_0656	EcF11_0656	conserved hypothetical protein	4	0.727215	0.0696645
AAJU02000004.1-84721-purU	purU	formyltetrahydrofolate deformylase	6	-3.13116	0.0696727
AAJU02000035.1-28116-EcF11_3260	EcF11_3260	transcriptional regulator, DeoR/GntR family	11	-2.27601	0.0697579
AAJU02000014.1-18831-EcF11_1848	EcF11_1848	4Fe-4S binding domain protein	6	-4.12741	0.0700197
AAJU02000005.1-46804-EcF11_3474	EcF11_3474	type VI secretion system Vgr family protein	25	-0.0712277	0.0701427
AAJU02000002.1-6351-rbsA	rbsA	ribose ABC transporter, ATP-binding protein	27	0.0900915	0.0705118
AAJU02000042.1-10032-EcF11_4832	EcF11_4832	putative 6-phospho-beta-glucosidase BglA	2	-5.81776	0.070634
AAJU02000033.1-16409-EcF11_1536	EcF11_1536	sucrose-6-phosphate hydrolase	14	-1.52079	0.0707081
AAJU02000013.1-22362-EcF11_0121	EcF11_0121	bacterial FdrA protein	8	-1.59709	0.0710405
AAJU02000027.1-18951-purR	purR	transcriptional repressor PurR	2	-8.06218	0.0712184
AAJU02000001.1-333266-ompC	ompC	outer membrane protein C	11	-0.806846	0.0712599
AAJU02000002.1-41979-EcF11_5001	EcF11_5001	glucosamine-6-phosphate isomerase/6-phosphogluconolactonase	17	-0.826314	0.0713847
AAJU02000012.1-105729-EcF11_3772	EcF11_3772	putative methionyl-tRNA synthetase, beta subunit	2	1.67315	0.0714799
AAJU02000001.1-419681-nuoB	nuoB	NADH-quinone oxidoreductase, B subunit	2	-7.87386	0.0716213
AAJU02000044.1-30307-EcF11_4550	EcF11_4550	pseudouridine synthase, RluA family	13	-0.901706	0.0717973
AAJU02000002.1-184426-EcF11_5147	EcF11_5147	MtlD, mannitol-1-phosphate 5-dehydrogenase	3	0.57537	0.0721896
AAJU02000015.1-95384-EcF11_2165	EcF11_2165	putative polysaccharide biosynthesis protein	14	-0.872769	0.0723262
AAJU02000030.1-60146-EcF11_2059	EcF11_2059	hypothetical protein	5	-1.92712	0.0723682
AAJU02000013.1-71808-EcF11_0166	EcF11_0166	siderophore transporter	11	-0.594885	0.0725772
AAJU02000001.1-2572-EcF11_0886	EcF11_0886	putative thioesterase	3	-3.73252	0.0726246
AAJU02000058.1-5150-EcF11_2343	EcF11_2343	conserved hypothetical protein	11	0.919522	0.0728837
AAJU02000003.1-146725-EcF11_0735	EcF11_0735	Unknown	2	1.8315	0.073163
AAJU02000013.1-19192-EcF11_0118	EcF11_0118	conserved hypothetical protein	5	-1.89607	0.0738654
AAJU02000013.1-82636-EcF11_0176	EcF11_0176	aminotransferase, classes I and II	11	-0.832635	0.0745681
AAJU02000051.1-2632-EcF11_0016	EcF11_0016	DNA methylase family protein	9	-0.750311	0.0746828
AAJU02000036.1-37348-ptsG	ptsG	PTS system, glucose-specific IIBC component	27	-0.116599	0.0747309
AAJU02000005.1-88754-barA	barA	sensor histidine kinase/response regulator BarA	30	0.352478	0.0748202
AAJU02000018.1-80516-speD	speD	S-adenosylmethionine decarboxylase	23	-0.114122	0.0754389
AAJU02000001.1-81803-EcF11_0937	EcF11_0937	IS100 transposase orfB	2	-0.162664	0.0754412
AAJU02000007.1-18735-gntU	gntU	gluconate transporter GntU	14	-1.22629	0.0754757
AAJU02000002.1-220603-EcF11_5179	EcF11_5179	acyltransferase family protein	23	1.00665	0.0757171
AAJU02000017.1-81001-btuB	btuB	TonB-dependent vitamin B12 receptor	40	-0.131775	0.0762495
AAJU02000001.1-38730-EcF11_0900	EcF11_0900	beta-ketoacyl synthase	19	-0.470243	0.0762812
AAJU02000021.1-8504-otsB	otsB	trehalose-phosphatase	5	-5.64354	0.0766544
AAJU02000026.1-37117-ldcC2	ldcC2	lysine decarboxylase, constitutive	31	-0.404682	0.0767024
AAJU02000006.1-154025-gloB	gloB	hydroxyacylglutathione hydrolase	8	-0.993102	0.07697
AAJU02000001.1-269513-fghA1	fghA1	S-formylglutathione hydrolase	4	-2.47339	0.0769848
AAJU02000005.1-42011-EcF11_3470	EcF11_3470	conserved hypothetical protein	3	-2.40113	0.0774674
AAJU02000023.1-13705-arcA	arcA	aerobic respiration control protein ArcA	3	-5.89351	0.0776765
AAJU02000055.1-1948-yfiA	yfiA	ribosomal subunit interface protein	3	-5.63631	0.0777692
AAJU02000023.1-1807-EcF11_4212	EcF11_4212	membrane protein, GPR1/FUN34/yaaH family	7	-1.13719	0.0779283
AAJU02000030.1-42005-EcF11_2033	EcF11_2033	YfhA	4	-3.76814	0.0780564
AAJU02000055.1-1148-EcF11_2864	EcF11_2864	conserved hypothetical protein	5	-5.28779	0.0784531
AAJU02000030.1-8069-EcF11_1999	EcF11_1999	suppressor for copper-sensitivity D	10	-1.34736	0.07859
AAJU02000006.1-60260-EcF11_3113	EcF11_3113	4Fe-4S binding domain protein	8	-3.12545	0.0785902
AAJU02000014.1-59085-EcF11_1885	EcF11_1885	D-isomer specific 2-hydroxyacid dehydrogenase family protein	4	1.95033	0.0787354
AAJU02000046.1-22069-EcF11_2551	EcF11_2551	putative uroporphyrin-III C-methyltransferase	5	-6.38339	0.0788796
AAJU02000002.1-74435-EcF11_5033	EcF11_5033	putative membrane protein	25	0.534176	0.0788977
AAJU02000010.1-91526-EcF11_4711	EcF11_4711	putative membrane protein	13	1.35461	0.0792982
AAJU02000020.1-56744-gcvR	gcvR	glycine cleavage system transcriptional repressor	6	-2.99429	0.0794321
AAJU02000007.1-41546-EcF11_3947	EcF11_3947	Auf fimbrial chaperone 2	3	1.74383	0.0798203
AAJU02000006.1-132535-EcF11_3188	EcF11_3188	type VI secretion system lysozyme-related protein	11	0.889117	0.0802206
AAJU02000001.1-402262-EcF11_1237	EcF11_1237	acetyltransferase, GNAT family	8	-1.29594	0.0805982
AAJU02000009.1-146279-EcF11_1516	EcF11_1516	Unknown	3	3.30402	0.080998
AAJU02000009.1-21483-gspG	gspG	general secretion pathway protein GspG	3	-0.83135	0.0812639
AAJU02000021.1-62499-holE	holE	DNA polymerase III, theta subunit	2	0.929764	0.0814468
AAJU02000010.1-107448-EcF11_4728	EcF11_4728	inner membrane ABC transporter permease protein YddQ	10	-1.25899	0.0815419
AAJU02000002.1-293156-EcF11_5245	EcF11_5245	conserved hypothetical protein	13	0.843143	0.0818161
AAJU02000026.1-38834-EcF11_2399	EcF11_2399	putative cadaverine:lysine antiporter	19	0.911059	0.0825254
AAJU02000015.1-45759-fitC	fitC	iron ABC transporter, permease protein FitC	15	1.1268	0.0826143
AAJU02000002.1-296519-chuA	chuA	outer membrane heme/hemoglobin receptor ChuA	38	0.289724	0.0829455
AAJU02000006.1-153105-EcF11_3204	EcF11_3204	putative methyltransferase	7	-3.88189	0.0829836
AAJU02000001.1-164951-udk	udk	uridine kinase	4	-5.65528	0.0830987
AAJU02000022.1-45068-bet	bet	phage recombination protein Bet	2	1.95503	0.0834628
AAJU02000001.1-383608-EcF11_1218	EcF11_1218	CinA family protein	7	-1.07738	0.0835112
AAJU02000009.1-83757-EcF11_1450	EcF11_1450	fimbrial usher protein	24	-0.756334	0.0838131
AAJU02000028.1-15918-EcF11_1705	EcF11_1705	putative lipoprotein	8	-1.66268	0.0838961
AAJU02000024.1-55125-recJ	recJ	single-stranded-DNA-specific exonuclease RecJ	10	-1.47914	0.0839917
AAJU02000006.1-7531-EcF11_3051	EcF11_3051	RnfH family protein	3	-6.93633	0.0843032
AAJU02000005.1-110157-scrK	scrK	fructokinase	18	-0.31757	0.0844171
AAJU02000030.1-36326-traU	traU	type IV secretion-like conjugative transfer system protein TraU	18	-1.01331	0.0846341
AAJU02000002.1-265510-kdgK	kdgK	2-dehydro-3-deoxygluconokinase	13	-0.043437	0.0846524
AAJU02000011.1-103694-aspC	aspC	aspartate transaminase	2	-7.50739	0.0847218
AAJU02000008.1-45301-ydjK	ydjK	major facilitator family transporter	4	-3.54463	0.0849692
AAJU02000003.1-105219-EcF11_0706	EcF11_0706	hypothetical protein	4	0.975333	0.0850095
AAJU02000018.1-69769-EcF11_1679	EcF11_1679	polysaccharide deacetylase domain protein	23	-0.499479	0.0850399
AAJU02000020.1-32678-maeB	maeB	malate dehydrogenase	10	-1.56561	0.0854605
AAJU02000001.1-356437-EcF11_1197	EcF11_1197	conserved hypothetical protein	11	-3.54001	0.0856494
AAJU02000001.1-258158-sanA	sanA	protein SanA	5	-2.16416	0.0857169
AAJU02000014.1-34722-EcF11_1862	EcF11_1862	putative flavin reductase rutF	2	2.88513	0.086025
AAJU02000035.1-5496-mobB	mobB	molybdopterin-guanine dinucleotide biosynthesis protein B	11	-0.614263	0.08614
AAJU02000020.1-10491-murQ	murQ	N-acetylmuramic acid 6-phosphate etherase	5	-3.09621	0.0862745
AAJU02000045.1-11460-nadC	nadC	nicotinate-nucleotide diphosphorylase	9	-1.92063	0.0863731
AAJU02000002.1-334854-EcF11_5283	EcF11_5283	conserved hypothetical protein	7	-1.30196	0.0863917
AAJU02000003.1-67282-EcF11_0660	EcF11_0660	antirestriction protein	6	0.960288	0.0865745
AAJU02000020.1-59772-EcF11_4944	EcF11_4944	peptidase, M48 family	11	-2.28136	0.0870025
AAJU02000002.1-87654-uhpB	uhpB	sensor histidine kinase UhpB	16	0.535434	0.0875521
AAJU02000041.1-14637-caiT	caiT	L-carnitine/gamma-butyrobetaine antiporter	31	0.130373	0.08796
AAJU02000049.1-12446-EcF11_2204	EcF11_2204	hypothetical protein	6	-0.839567	0.0884414
AAJU02000013.1-3529-EcF11_0106	EcF11_0106	efflux ABC transporter, permease protein	26	-0.211685	0.0888367
AAJU02000011.1-6940-potG	potG	putrescine ABC transporter, ATP-binding protein	3	2.0451	0.0888807
AAJU02000019.1-71232-ydcT	ydcT	ABC transporter, ATP-binding protein	5	-2.66464	0.0893763
AAJU02000010.1-90330-actP	actP	cation/acetate symporter ActP	34	-0.0174376	0.0896558
AAJU02000003.1-6354-EcF11_0598	EcF11_0598	oxidoreductase, zinc-binding dehydrogenase family	4	1.1483	0.089984
AAJU02000030.1-14116-EcF11_2007	EcF11_2007	fertility inhibition protein	4	-6.13445	0.0903784
AAJU02000002.1-281455-gadW	gadW	transcriptional regulator GadW	8	0.690354	0.0906233
AAJU02000026.1-59297-frdC	frdC	fumarate reductase, cytochrome b subunit	7	0.990318	0.0907214
AAJU02000030.1-11661-EcF11_2003	EcF11_2003	RepB	7	-0.886252	0.0909074
AAJU02000049.1-2640-EcF11_2192	EcF11_2192	IS2 transposase orfA	2	-7.14323	0.0909344
AAJU02000047.1-13740-thiE	thiE	thiamine-phosphate pyrophosphorylase	24	-0.398167	0.0909513
AAJU02000015.1-40616-EcF11_2107	EcF11_2107	putative transcriptional regulator, GntR family	6	2.01672	0.0909706
AAJU02000030.1-56507-ssb1	ssb1	plasmid-derived single-stranded DNA-binding protein	9	-1.45281	0.091308
AAJU02000005.1-157631-EcF11_3582	EcF11_3582	truncated phage T7 exclusion protein	34	0.69641	0.0913172
AAJU02000010.1-88816-EcF11_4708	EcF11_4708	LrgA family protein	3	0.898101	0.0913672
AAJU02000023.1-588-EcF11_4210	EcF11_4210	conserved hypothetical protein	2	-4.57511	0.0916156
AAJU02000048.1-8215-EcF11_2900	EcF11_2900	NAD(P) transhydrogenase, beta subunit	3	-5.30347	0.091645
AAJU02000002.1-170757-cysE	cysE	serine O-acetyltransferase	3	-2.96949	0.0918332
AAJU02000001.1-455586-EcF11_1289	EcF11_1289	transporter, major facilitator family	11	-2.74912	0.0918838
AAJU02000023.1-17251-creB	creB	transcriptional regulatory protein CreB	10	1.04846	0.092831
AAJU02000025.1-61579-EcF11_3426	EcF11_3426	flagellin	13	-0.66571	0.0928524
AAJU02000011.1-25469-EcF11_3816	EcF11_3816	putative membrane protein	11	-0.511448	0.0930921
AAJU02000022.1-6765-hinT	hinT	purine nucleoside phosphoramidase	2	-4.82897	0.0932761
AAJU02000004.1-22168-EcF11_0273	EcF11_0273	putative fels-1 Prophage Protein	2	-3.62169	0.0934595
AAJU02000012.1-84174-uxaA	uxaA	altronate dehydratase	17	0.250007	0.0935279
AAJU02000009.1-80759-EcF11_1447	EcF11_1447	Unknown	6	1.24139	0.0938188
AAJU02000003.1-210980-pyrB	pyrB	aspartate carbamoyltransferase, catalytic subunit	2	-6.30161	0.0940061
AAJU02000005.1-111153-EcF11_3538	EcF11_3538	carbohydrate kinase, FGGY family protein	30	0.0709667	0.0941626
AAJU02000003.1-47848-fimF	fimF	fimbrial protein FimF	9	1.15605	0.0942491
AAJU02000016.1-20568-EcF11_2456	EcF11_2456	putative bacteriophage protein	16	-1.08045	0.0946756
AAJU02000001.1-186705-EcF11_1033	EcF11_1033	conserved hypothetical protein	4	-7.37935	0.095517
AAJU02000002.1-182573-mtlR	mtlR	mannitol operon repressor	8	-2.20221	0.0962273
AAJU02000031.1-19973-EcF11_0060	EcF11_0060	conserved hypothetical protein	6	-2.62654	0.0965935
AAJU02000015.1-9773-EcF11_2076	EcF11_2076	hypothetical protein	2	-3.46869	0.0971032
AAJU02000001.1-256377-EcF11_1100	EcF11_1100	LrgB family protein	5	-5.13452	0.0971413
AAJU02000015.1-27050-EcF11_2093	EcF11_2093	glutathionylspermidine synthase family protein	7	-2.68419	0.0972473
AAJU02000021.1-70476-EcF11_4175	EcF11_4175	integral membrane protein, PqiA family	7	-3.75819	0.0974065
AAJU02000018.1-60748-htrE	htrE	outer membrane usher protein HtrE	32	0.361579	0.0977231
AAJU02000028.1-30603-sbcC	sbcC	nuclease SbcCD, C subunit	23	-0.0481852	0.0980585
AAJU02000012.1-24098-EcF11_3688	EcF11_3688	monooxygenase, luciferase family	9	-0.292885	0.0983188
AAJU02000013.1-14850-allB	allB	allantoinase	9	-0.839413	0.0988846
AAJU02000022.1-54330-EcF11_2762	EcF11_2762	phage antitermination Q type 1 family	4	-3.35012	0.0988991
AAJU02000006.1-50349-srlD	srlD	sorbitol-6-phosphate 2-dehydrogenase	6	1.92577	0.0992853
AAJU02000016.1-69050-iscX	iscX	FeS assembly protein IscX	3	-5.49297	0.0995459
AAJU02000003.1-161105-EcF11_0750	EcF11_0750	conserved hypothetical protein	3	0.778158	0.0996661
AAJU02000006.1-101790-phoE	phoE	outer membrane pore protein E	9	-2.89394	0.100263
AAJU02000032.1-2354-EcF11_1303	EcF11_1303	glycosyl transferase family protein	10	-0.956484	0.100438
AAJU02000005.1-147938-mutS	mutS	DNA mismatch repair protein MutS	33	-0.314777	0.100521
AAJU02000010.1-52163-EcF11_4672	EcF11_4672	CsbD family protein	4	2.26935	0.100542
AAJU02000037.1-25172-miaB	miaB	tRNA-i(6)A37 thiotransferase enzyme MiaB	9	-1.64975	0.100781
AAJU02000002.1-229663-bisC	bisC	biotin sulfoxide reductase	38	0.745995	0.100784
AAJU02000004.1-22695-EcF11_0274	EcF11_0274	bacterial pre-peptidase C-terminal domain protein	2	2.06769	0.101021
AAJU02000014.1-11465-hyaE	hyaE	hydrogenase-1 expression protein HyaE	13	-1.45035	0.101209
AAJU02000002.1-189475-selA	selA	L-seryl-tRNA selenium transferase	24	0.272524	0.101292
AAJU02000010.1-127227-rpiB	rpiB	ribose 5-phosphate isomerase B	6	-1.38779	0.101298
AAJU02000030.1-45534-traK	traK	type IV secretion-like conjugative transfer system secretin TraK	6	-1.35752	0.101451
AAJU02000037.1-23832-ubiF	ubiF	2-octaprenyl-3-methyl-6-methoxy-1,4-benzoquinol hydroxylase	3	-5.7941	0.101854
AAJU02000015.1-11468-glnE	glnE	glutamate-ammonia ligase adenylyltransferase	25	-0.68458	0.102495
AAJU02000005.1-54257-EcF11_3479	EcF11_3479	type IV/VI secretion system protein, DotU family	9	-0.582334	0.102672
AAJU02000004.1-54938-engD	engD	GTP-binding protein EngD	2	-5.74181	0.10274
AAJU02000058.1-8652-EcF11_2347	EcF11_2347	phage integrase	13	0.159177	0.102909
AAJU02000003.1-1207-EcF11_0593	EcF11_0593	putative membrane protein	9	1.27844	0.103154
AAJU02000005.1-23202-EcF11_3455	EcF11_3455	PTS system, maltose and glucose-specific IIBC component family protein	16	-0.268893	0.103275
AAJU02000003.1-212423-EcF11_0807	EcF11_0807	putative endoribonuclease L-PSP	7	-1.79263	0.103376
AAJU02000013.1-52665-EcF11_0149	EcF11_0149	phenylalanine-specific permease	9	-1.07495	0.103509
AAJU02000033.1-30232-EcF11_1546	EcF11_1546	thiamine pyrophosphate-dependent enzyme	15	-0.201189	0.103839
AAJU02000001.1-206967-EcF11_1054	EcF11_1054	transcriptional regulator, GntR family	7	-3.59635	0.103938
AAJU02000018.1-34147-degP	degP	protease Do	9	-3.134	0.104145
AAJU02000002.1-185604-mtlA	mtlA	PTS system, mannitol-specific IIABC component	24	0.256656	0.104251
AAJU02000025.1-56726-EcF11_3421	EcF11_3421	putative lipoprotein	2	-5.74839	0.104455
AAJU02000031.1-50422-EcF11_0086	EcF11_0086	GumN family protein	3	1.42661	0.104602
AAJU02000002.1-242010-dppD	dppD	dipeptide ABC transporter, ATP-binding protein DppD	12	-0.711832	0.104797
AAJU02000036.1-34377-EcF11_2296	EcF11_2296	putative transcriptional regulatory protein	14	-0.125266	0.104839
AAJU02000006.1-21987-EcF11_3069	EcF11_3069	transcriptional regulator, GntR family	16	0.0660127	0.105015
AAJU02000005.1-168393-EcF11_3594	EcF11_3594	Unknown	5	0.797256	0.105153
AAJU02000022.1-68676-EcF11_2781	EcF11_2781	major tail protein V	2	2.2112	0.1056
AAJU02000004.1-199766-EcF11_0452	EcF11_0452	Smr domain protein	3	-6.65313	0.105723
AAJU02000005.1-199931-EcF11_3627	EcF11_3627	IS element transposase	3	1.54255	0.105724
AAJU02000004.1-215721-EcF11_0469	EcF11_0469	conserved hypothetical protein	5	-4.71351	0.106264
AAJU02000051.1-8960-EcF11_0025	EcF11_0025	protein ImpA	8	-2.19325	0.106564
AAJU02000014.1-82320-dinI	dinI	DNA-damage-inducible protein I	2	-6.46452	0.106623
AAJU02000008.1-15231-pabB	pabB	aminodeoxychorismate synthase	8	-2.37556	0.106893
AAJU02000012.1-39430-EcF11_3708	EcF11_3708	putative sugar isomerase, AgaS family	22	-0.585336	0.107551
AAJU02000041.1-12442-fixB	fixB	electron transfer flavoprotein, alpha subunit	6	-2.14796	0.107773
AAJU02000026.1-31819-EcF11_2391	EcF11_2391	hypothetical protein	4	2.4175	0.10786
AAJU02000001.1-147088-wcaI	wcaI	colanic acid biosynthesis glycosyl transferase WcaI	6	-3.38192	0.10829
AAJU02000007.1-150050-EcF11_4060	EcF11_4060	putative general secretory pathway protein A	39	-0.012199	0.10845
AAJU02000090.1-147-EcF11_1359	EcF11_1359	Unknown	5	-6.71049	0.108972
AAJU02000058.1-11137-holD	holD	DNA polymerase III, psi subunit	2	0.869852	0.108996
AAJU02000005.1-140412-EcF11_3569	EcF11_3569	metallo-beta-lactamase domain protein	4	-4.13763	0.109015
AAJU02000004.1-87755-EcF11_0340	EcF11_0340	response regulator receiver domain	4	-5.06787	0.109674
AAJU02000008.1-76334-EcF11_4444	EcF11_4444	putative membrane protein	5	-2.54099	0.109738
AAJU02000029.1-27597-EcF11_4577	EcF11_4577	conserved hypothetical protein	3	1.39007	0.109967
AAJU02000010.1-44050-EcF11_4663	EcF11_4663	Unknown	4	-1.21509	0.110391
AAJU02000013.1-99873-dpiB	dpiB	sensor histidine kinase DpiB	19	-0.552869	0.110534
AAJU02000022.1-56782-EcF11_2765	EcF11_2765	phage lysozyme	3	1.73557	0.110657
AAJU02000010.1-118593-EcF11_4738	EcF11_4738	metallo-beta-lactamase family protein	29	0.103241	0.111317
AAJU02000002.1-80890-EcF11_5038	EcF11_5038	conserved hypothetical protein	11	-1.89771	0.111416
AAJU02000006.1-31307-EcF11_3079	EcF11_3079	major facilitator family transporter	13	-0.295932	0.111524
AAJU02000004.1-181747-EcF11_0433	EcF11_0433	conserved hypothetical protein	5	-6.76627	0.111778
AAJU02000004.1-35179-cvrA	cvrA	cell volume regulation protein A	4	1.96553	0.112245
AAJU02000005.1-167641-EcF11_3593	EcF11_3593	hypothetical protein	2	1.74792	0.112298
AAJU02000001.1-22258-EcF11_0893	EcF11_0893	amino acid adenylation	14	-1.30489	0.112378
AAJU02000049.1-21596-EcF11_2213	EcF11_2213	CjrA	24	-0.695504	0.112554
AAJU02000002.1-310383-uspA	uspA	universal stress protein A	8	-1.29379	0.113472
AAJU02000031.1-40583-aes	aes	acetyl esterase	11	-2.56352	0.113684
AAJU02000007.1-123165-kefB	kefB	Unknown	16	0.314073	0.114095
AAJU02000007.1-112945-pabA	pabA	aminodeoxychorismate synthase, component II	10	-1.39374	0.114203
AAJU02000001.1-248107-dld	dld	D-lactate dehydrogenase	9	-1.16384	0.114523
AAJU02000001.1-302423-EcF11_1144	EcF11_1144	ABC transporter, ATP-binding protein	10	-0.850101	0.114583
AAJU02000006.1-52602-gutQ	gutQ	gutQ protein	15	-0.0652475	0.114644
AAJU02000015.1-69019-EcF11_2135	EcF11_2135	transcriptional regulator, GntR family	9	-1.04176	0.11472
AAJU02000007.1-114567-EcF11_4018	EcF11_4018	integral membrane protein, YccS/YhfK family	44	0.157695	0.115012
AAJU02000003.1-273318-EcF11_0864	EcF11_0864	phospholipase/carboxylesterase	12	0.989422	0.115326
AAJU02000043.1-14807-modB	modB	molybdate ABC transporter, permease protein	10	-0.275817	0.115351
AAJU02000007.1-146184-gspE1	gspE1	general secretory pathway protein E	15	-0.467502	0.115392
AAJU02000049.1-10401-EcF11_2202	EcF11_2202	Unknown	9	-2.93236	0.115422
AAJU02000005.1-151431-EcF11_3579	EcF11_3579	conserved hypothetical protein	75	-0.1023	0.11553
AAJU02000005.1-198947-EcF11_3626	EcF11_3626	IS100 transposase orfB	4	-1.75761	0.115674
AAJU02000017.1-75871-EcF11_2993	EcF11_2993	hippuricase	13	0.496449	0.115923
AAJU02000019.1-4500-EcF11_2586	EcF11_2586	fimbrial usher family protein	2	2.59939	0.116448
AAJU02000003.1-170188-EcF11_0762	EcF11_0762	chaperone protein PapD	8	1.07936	0.116839
AAJU02000005.1-52751-EcF11_3478	EcF11_3478	OmpA domain protein	7	0.910802	0.116858
AAJU02000020.1-26585-eutJ	eutJ	ethanolamine utilization protein EutJ	4	-3.27476	0.118024
AAJU02000001.1-235620-EcF11_1075	EcF11_1075	Unknown	6	-3.83886	0.118175
AAJU02000016.1-14619-EcF11_2449	EcF11_2449	putative bacteriophage protein	9	-0.704003	0.118717
AAJU02000006.1-33861-mprA	mprA	transcriptional repressor MprA	6	-1.51921	0.11895
AAJU02000014.1-16506-appA	appA	periplasmic AppA protein	4	1.38442	0.119051
AAJU02000060.1-10337-EcF11_2233	EcF11_2233	putative lipoprotein	6	-0.836183	0.119284
AAJU02000012.1-27535-EcF11_3693	EcF11_3693	acetyltransferase, GNAT family	5	-1.66288	0.119377
AAJU02000036.1-17259-rmuC	rmuC	DNA recombination protein RmuC	27	-1.02463	0.119445
AAJU02000025.1-27556-EcF11_3386	EcF11_3386	outer membrane pore protein E	7	-2.40951	0.120372
AAJU02000002.1-114215-yicI	yicI	alpha-xylosidase	36	0.537115	0.120453
AAJU02000049.1-25580-EcF11_2220	EcF11_2220	conserved hypothetical protein	7	-2.19045	0.120518
AAJU02000001.1-162541-asmA	asmA	AsmA protein	17	-1.51981	0.120627
AAJU02000002.1-195816-araD	araD	L-ribulose-5-phosphate 4-epimerase	9	1.68068	0.12069
AAJU02000067.1-776-fabF	fabF	3-oxoacyl-[acyl-carrier-protein] synthase II	4	-4.13061	0.120768
AAJU02000068.1-90-EcF11_4315	EcF11_4315	Unknown	15	0.228413	0.120798
AAJU02000006.1-30120-proX	proX	glycine betaine/L-proline ABC transporter, periplasmic glycine betaine-binding protein	16	0.238873	0.120915
AAJU02000013.1-76951-entB	entB	isochorismatase	6	-3.05301	0.121124
AAJU02000001.1-211948-EcF11_1061	EcF11_1061	conserved hypothetical protein	3	2.32522	0.121457
AAJU02000039.1-40828-potE	potE	putrescine-ornithine antiporter	13	-1.22846	0.121549
AAJU02000020.1-30108-eutT	eutT	ethanolamine utilization cobalamin adenosyltransferase	3	-5.54856	0.121845
AAJU02000020.1-19740-eutC	eutC	ethanolamine ammonia-lyase, light chain	5	-3.16675	0.122008
AAJU02000004.1-151761-eefB	eefB	multidrug efflux transport protein EefB	10	-1.62952	0.12209
AAJU02000054.1-18821-EcF11_2689	EcF11_2689	conserved hypothetical protein	2	1.31312	0.122231
AAJU02000003.1-227632-EcF11_0819	EcF11_0819	conserved hypothetical protein	4	-1.09366	0.122508
AAJU02000002.1-288299-EcF11_5238	EcF11_5238	putative HdeD protein	3	0.674105	0.122525
AAJU02000001.1-289364-setB	setB	sugar efflux transporter B	14	-0.00485196	0.122557
AAJU02000007.1-76896-EcF11_3980	EcF11_3980	Unknown	23	-0.630812	0.122945
AAJU02000066.1-1575-EcF11_3784	EcF11_3784	putative membrane protein	14	0.190919	0.123012
AAJU02000002.1-193121-adhB	adhB	alcohol dehydrogenase II	18	-0.447762	0.12323
AAJU02000003.1-65659-EcF11_0657	EcF11_0657	Unknown	5	0.853098	0.123789
AAJU02000113.1-512-EcF11_1823	EcF11_1823	conserved hypothetical protein	12	-0.859852	0.124058
AAJU02000007.1-94481-gph	gph	phosphoglycolate phosphatase	11	1.09914	0.124142
AAJU02000006.1-149905-EcF11_3200	EcF11_3200	type VI secretion system effector, Hcp1 family	5	-3.49514	0.12497
AAJU02000001.1-441189-hisQ	hisQ	histidine ABC transporter, permease protein HisQ	8	-1.29227	0.125129
AAJU02000012.1-42621-agaE	agaE	PTS system N-acetylgalactosamine-specific, IID component	21	-1.39358	0.125344
AAJU02000047.1-10795-thiH	thiH	thiazole biosynthesis protein ThiH	18	0.632738	0.125482
AAJU02000093.1-514-EcF11_4185	EcF11_4185	Unknown	3	1.41425	0.12567
AAJU02000037.1-1742-EcF11_1765	EcF11_1765	outer membrane porin, OprD family	17	-0.113696	0.125841
AAJU02000019.1-4304-EcF11_2585	EcF11_2585	periplasmic pilus chaperone family protein	2	3.2261	0.126065
AAJU02000022.1-10457-EcF11_2710	EcF11_2710	conserved hypothetical protein	5	-0.494054	0.126709
AAJU02000031.1-41233-gsk	gsk	inosine kinase	18	-1.27086	0.126882
AAJU02000004.1-51281-dhaK	dhaK	PTS-dependent dihydroxyacetone kinase, DhaK subunit	2	0.392446	0.127268
AAJU02000010.1-37417-malG	malG	maltose/maltodextrin ABC transporter, permease protein MalG	18	0.871914	0.127293
AAJU02000058.1-12760-EcF11_2352	EcF11_2352	conserved hypothetical protein	5	1.93806	0.127301
AAJU02000016.1-10003-EcF11_2441	EcF11_2441	phage Mu protein F like protein	9	-0.733111	0.127814
AAJU02000013.1-49234-cusA	cusA	cation efflux system protein cusA	32	-0.40507	0.127966
AAJU02000046.1-928-rhtC	rhtC	threonine efflux protein	8	-1.63866	0.128076
AAJU02000024.1-66965-gcvH	gcvH	glycine cleavage system H protein	8	-1.50194	0.128391
AAJU02000066.1-4268-EcF11_3787	EcF11_3787	Unknown	2	0.576447	0.128597
AAJU02000015.1-5604-EcF11_2071	EcF11_2071	conserved hypothetical protein	8	-1.47112	0.129065
AAJU02000016.1-92530-EcF11_2525	EcF11_2525	putative outer membrane protein	4	1.23825	0.12925
AAJU02000011.1-41104-EcF11_3836	EcF11_3836	ATP-dependent protease	27	-0.249599	0.129252
AAJU02000002.1-92113-ade	ade	adenine deaminase	21	1.01774	0.129432
AAJU02000002.1-128870-recG	recG	ATP-dependent DNA helicase RecG	22	-0.402217	0.129597
AAJU02000006.1-65773-hycI	hycI	hydrogenase maturation peptidase HycI	7	1.58078	0.130131
AAJU02000011.1-60602-EcF11_3852	EcF11_3852	putative DNA recombination-associated ATPase RarA	8	-0.976328	0.130173
AAJU02000002.1-80680-EcF11_5037	EcF11_5037	conserved hypothetical protein	7	-1.35478	0.130624
AAJU02000005.1-922-ptsP	ptsP	phosphoenolpyruvate-protein phosphotransferase	27	-1.14278	0.130671
AAJU02000008.1-28406-EcF11_4398	EcF11_4398	conserved hypothetical protein	2	-3.91611	0.130684
AAJU02000002.1-82060-emrD	emrD	multidrug resistance protein D	19	-0.330759	0.130801
AAJU02000001.1-246979-EcF11_1089	EcF11_1089	Unknown	4	2.36855	0.130909
AAJU02000013.1-7010-EcF11_0108	EcF11_0108	transcriptional regulator, LysR family	7	-2.7071	0.13097
AAJU02000002.1-289158-EcF11_5239	EcF11_5239	hns-dependent expression protein A	2	1.66344	0.132045
AAJU02000037.1-36665-EcF11_1806	EcF11_1806	inosine-uridine preferring nucleoside hydrolase	5	1.20315	0.132114
AAJU02000032.1-28311-EcF11_1326	EcF11_1326	glycyl-radical enzyme activating protein family	13	-0.819264	0.132286
AAJU02000010.1-71158-EcF11_4690	EcF11_4690	L-lactate dehydrogenase	21	-0.168216	0.1323
AAJU02000003.1-57062-nanC	nanC	N-acetylneuraminic acid porin NanC	5	-2.11986	0.132355
AAJU02000021.1-55982-purT	purT	phosphoribosylglycinamide formyltransferase 2	4	-1.66041	0.132434
AAJU02000003.1-10973-EcF11_0601	EcF11_0601	C4-dicarboxylate-binding protein	7	0.857029	0.13257
AAJU02000060.1-5668-EcF11_2228	EcF11_2228	outer membrane assembly lipoprotein YfiO	3	-5.88775	0.132644
AAJU02000012.1-56152-tdcA	tdcA	transcriptional regulator TdcA	6	1.33617	0.133267
AAJU02000044.1-4995-leuO	leuO	transcriptional regulator LeuO	8	-0.594793	0.133805
AAJU02000008.1-9760-EcF11_4374	EcF11_4374	membrane protein, TerC family/CBS/transporter associated domain protein	5	-2.35782	0.133942
AAJU02000012.1-26692-EcF11_3691	EcF11_3691	sterol-binding protein	8	-1.40966	0.134017
AAJU02000027.1-39830-tppB	tppB	tripeptide permease TppB	2	1.98202	0.134066
AAJU02000035.1-42431-fdhE	fdhE	formate dehydrogenase accessory protein FdhE	9	-0.330195	0.134111
AAJU02000019.1-32960-sfcA	sfcA	malate dehydrogenase	4	-4.00773	0.13447
AAJU02000005.1-74906-xni	xni	exodeoxyribonuclease-9	9	-0.899102	0.134716
AAJU02000004.1-8167-EcF11_0253	EcF11_0253	probable transcriptional regulator	4	-5.42605	0.134834
AAJU02000011.1-10938-rumB	rumB	23S rRNA (uracil-5-)-methyltransferase RumB	7	-0.624843	0.134954
AAJU02000020.1-11724-murP	murP	PTS system, N-acetylmuramic acid-specific EIIBC component	13	0.48172	0.13513
AAJU02000010.1-129295-phnN	phnN	phosphonate metabolism protein/1,5-bisphosphokinase (PRPP-forming) PhnN	10	0.878115	0.135284
AAJU02000036.1-26066-EcF11_2288	EcF11_2288	isochorismatase family protein	17	0.685861	0.135381
AAJU02000008.1-28714-yeaN	yeaN	inner membrane transport protein yeaN	4	-4.10465	0.135517
AAJU02000006.1-104958-pepD	pepD	aminoacyl-histidine dipeptidase	12	-0.577582	0.135663
AAJU02000058.1-10133-yjjG	yjjG	5-nucleotidase YjjG	6	1.30099	0.135791
AAJU02000011.1-24305-hcp	hcp	hydroxylamine reductase	8	-1.15516	0.136033
AAJU02000031.1-54175-glsA1	glsA1	glutaminase	11	-0.945038	0.136153
AAJU02000010.1-101223-gltP	gltP	proton glutamate symport protein	17	-1.02982	0.136436
AAJU02000027.1-50584-add	add	adenosine deaminase	3	-6.70903	0.136625
AAJU02000031.1-14186-amt	amt	ammonium transporter	12	-1.46149	0.136715
AAJU02000009.1-47270-EcF11_1407	EcF11_1407	conserved hypothetical protein	4	2.90853	0.137184
AAJU02000024.1-22923-EcF11_0546	EcF11_0546	sigma-54 dependent transcriptional regulator, Fis family	19	-0.035527	0.137335
AAJU02000037.1-12704-EcF11_1775	EcF11_1775	hypthetical protein	7	-1.83763	0.137336
AAJU02000004.1-26767-umuC	umuC	protein UmuC	4	-3.40282	0.137461
AAJU02000006.1-73178-hycA	hycA	formate hydrogenlyase regulatory protein HycA	9	1.16819	0.137869
AAJU02000021.1-10740-uspC	uspC	universal stress protein C	3	1.63631	0.137951
AAJU02000046.1-16637-cyaY	cyaY	iron donor protein CyaY	3	-2.78899	0.138203
AAJU02000046.1-5008-rarD	rarD	RarD protein	13	-0.413204	0.138265
AAJU02000037.1-8798-EcF11_1771	EcF11_1771	putative iron-containing alcohol dehydrogenase	13	-0.573695	0.138381
AAJU02000001.1-372615-glpT	glpT	glycerol-3-phosphate transporter	7	-4.7471	0.138554
AAJU02000017.1-58280-EcF11_2979	EcF11_2979	glycyl-radical enzyme activating protein family	8	-0.860314	0.138857
AAJU02000005.1-150263-EcF11_3578	EcF11_3578	conserved hypothetical protein	17	-0.664685	0.138892
AAJU02000008.1-98229-EcF11_4466	EcF11_4466	putative metal-dependent hydrolase, membrane-bound	6	1.58	0.139255
AAJU02000032.1-21325-EcF11_1321	EcF11_1321	citrate transporter family protein	8	-1.46777	0.139384
AAJU02000001.1-450456-EcF11_1284	EcF11_1284	membrane protein, DedA family	8	-0.798027	0.139931
AAJU02000001.1-458408-mnmC	mnmC	tRNA U-34 5-methylaminomethyl-2-thiouridine biosynthesis protein MnmC	13	1.08509	0.140041
AAJU02000005.1-81635-EcF11_3509	EcF11_3509	syd protein	9	-0.75076	0.140231
AAJU02000036.1-31974-EcF11_2294	EcF11_2294	permease, cytosine/purine ,uracil, thiamine, allantoin family	20	0.118501	0.140271
AAJU02000011.1-116398-EcF11_3896	EcF11_3896	NADPH-dependent FMN reductase	3	-5.80704	0.140299
AAJU02000003.1-249912-EcF11_0839	EcF11_0839	regulator of cell morphogenesis and NO signaling	11	-1.06366	0.140411
AAJU02000005.1-46047-EcF11_3473	EcF11_3473	conserved hypothetical protein	4	-1.79025	0.140854
AAJU02000004.1-241105-gapC	gapC	glyceraldehyde-3-phosphate dehydrogenase	7	-1.37234	0.140975
AAJU02000005.1-217181-EcF11_3643	EcF11_3643	conserved hypothetical protein	2	-1.25168	0.141826
AAJU02000003.1-30039-EcF11_0614	EcF11_0614	conserved hypothetical protein	12	1.29533	0.14209
AAJU02000006.1-72433-hycB	hycB	formate hydrogenlyase, subunit B	3	-1.17279	0.142104
AAJU02000069.1-1894-fghA2	fghA2	S-formylglutathione hydrolase	9	-1.22981	0.142376
AAJU02000001.1-330584-alkB	alkB	alkylated DNA repair protein AlkB	2	-7.23223	0.142595
AAJU02000003.1-122010-EcF11_0716	EcF11_0716	modification methylase HgiDII	4	0.833035	0.142894
AAJU02000025.1-36969-EcF11_3394	EcF11_3394	mannosyl-3-phosphoglycerate phosphatase homolog	3	-5.58092	0.143035
AAJU02000006.1-16862-csiR	csiR	gab operon transcriptional repressor CsiR	6	-4.97781	0.143264
AAJU02000012.1-25764-EcF11_3690	EcF11_3690	peptidase, U32 family	16	-0.0232964	0.143354
AAJU02000014.1-10249-hyaC	hyaC	Ni/Fe-hydrogenase 1 B-type cytochrome subunit HyaC	5	-2.6582	0.143385
AAJU02000038.1-14635-EcF11_4788	EcF11_4788	RNA methyltransferase, TrmH family	12	0.20216	0.14367
AAJU02000002.1-98781-EcF11_5055	EcF11_5055	carboxylate/amino acid/amine transporter	9	0.0385783	0.143784
AAJU02000039.1-20336-EcF11_1962	EcF11_1962	Unknown	5	-1.66548	0.143904
AAJU02000004.1-106697-EcF11_0358	EcF11_0358	YciL domain protein	2	-5.04059	0.144712
AAJU02000049.1-2071-EcF11_2191	EcF11_2191	hypothetical protein	5	-4.04116	0.144923
AAJU02000001.1-424704-yfbR	yfbR	5'-nucleotidase	6	-1.42388	0.144982
AAJU02000017.1-17851-uspD	uspD	universal stress protein D	14	-1.72134	0.144997
AAJU02000005.1-203442-lysS	lysS	lysyl-tRNA synthetase	4	1.58441	0.145038
AAJU02000006.1-156117-EcF11_3208	EcF11_3208	methyltransferase, UbiE/COQ5 family	10	-0.848495	0.145832
AAJU02000023.1-17993-EcF11_4227	EcF11_4227	creA protein	7	0.308626	0.146075
AAJU02000002.1-335255-EcF11_5284	EcF11_5284	conserved hypothetical protein	5	-3.57014	0.146152
AAJU02000035.1-30725-EcF11_3263	EcF11_3263	deoxyribose-phosphate aldolase	20	1.08399	0.146905
AAJU02000002.1-143325-radC	radC	DNA repair protein RadC	15	0.0942955	0.146952
AAJU02000007.1-86042-hofM	hofM	HofM protein	19	-0.722224	0.147302
AAJU02000023.1-49666-EcF11_4260	EcF11_4260	Unknown	33	0.234116	0.147459
AAJU02000042.1-22499-tam	tam	trans-aconitate 2-methyltransferase	2	-6.75386	0.147475
AAJU02000036.1-26643-EcF11_2289	EcF11_2289	conserved hypothetical protein	6	-1.04479	0.147912
AAJU02000015.1-31699-yqiA	yqiA	esterase YqiA	4	1.47804	0.148033
AAJU02000032.1-13673-glnP	glnP	glutamine ABC transporter, permease protein	8	-0.930795	0.148085
AAJU02000015.1-23850-EcF11_2091	EcF11_2091	arylsulfate sulfotransferase	23	0.37819	0.148283
AAJU02000005.1-114476-EcF11_3540	EcF11_3540	Unknown	4	-2.37113	0.148297
AAJU02000009.1-137798-mscS	mscS	small-conductance mechanosensitive channel	8	-1.87847	0.148528
AAJU02000003.1-264564-rplI	rplI	ribosomal protein L9	3	-3.7511	0.148613
AAJU02000023.1-71623-EcF11_4282	EcF11_4282	hypothetical protein	2	-0.768232	0.148832
AAJU02000006.1-114281-EcF11_3171	EcF11_3171	NlpC/P60 family protein	15	-1.04478	0.148928
AAJU02000027.1-17920-EcF11_3306	EcF11_3306	transcriptional regulator, LysR family	2	-4.93211	0.149024
AAJU02000005.1-178260-EcF11_3608	EcF11_3608	MarR-family transcriptional regulatory protein	5	0.520347	0.149209
AAJU02000013.1-70497-fepD	fepD	ferric enterobactin transport system permease protein fepD	13	0.165674	0.149212
AAJU02000013.1-8786-allR	allR	transcriptional regulator AllR	15	-1.35045	0.149218
AAJU02000031.1-45167-fsr	fsr	fosmidomycin resistance protein	9	-0.207043	0.149903
AAJU02000014.1-63865-csgD	csgD	transcriptional regulator CsgD	3	-5.72761	0.150419
AAJU02000006.1-18412-EcF11_3062	EcF11_3062	transcriptional regulator, ArsR family	4	1.3394	0.150516
AAJU02000052.1-7595-EcF11_4074	EcF11_4074	conserved hypothetical protein	7	-0.647564	0.150722
AAJU02000011.1-8889-potI	potI	putrescine ABC transporter, permease protein PotI	4	-4.57936	0.151037
AAJU02000029.1-14022-prpB	prpB	methylisocitrate lyase	6	2.19614	0.151145
AAJU02000007.1-149110-gspC2	gspC2	general secretion pathway protein C	8	-0.583962	0.151331
AAJU02000015.1-48861-fitR	fitR	iron transport system regulatory protein FitR	16	-0.55319	0.15142
AAJU02000032.1-15565-dps	dps	DNA protection during starvation protein	5	2.03624	0.151624
AAJU02000021.1-8063-araH	araH	L-arabinose ABC transporter, permease protein	4	-1.41697	0.151711
AAJU02000032.1-9632-EcF11_1311	EcF11_1311	conserved hypothetical protein	7	-3.15015	0.15208
AAJU02000032.1-14350-glnH	glnH	glutamine ABC transporter, glutamine-binding periplasmic protein	8	-0.818661	0.152083
AAJU02000004.1-198102-EcF11_0451	EcF11_0451	multidrug resistance protein B	4	-2.57424	0.152153
AAJU02000033.1-32403-frc	frc	formyl-coenzyme A transferase	8	1.36875	0.152249
AAJU02000008.1-17897-EcF11_4382	EcF11_4382	conserved hypothetical protein	3	-3.05299	0.152596
AAJU02000006.1-84626-EcF11_3139	EcF11_3139	transposase	3	1.88742	0.152698
AAJU02000007.1-147488-gspD1	gspD1	general secretion pathway protein D	35	0.618839	0.153222
AAJU02000040.1-8312-EcF11_3030	EcF11_3030	Unknown	2	1.35444	0.15363
AAJU02000074.1-1610-EcF11_2330	EcF11_2330	putative phage-related membrane protein	7	-1.09591	0.153672
AAJU02000002.1-314988-EcF11_5265	EcF11_5265	inner membrane protein YhiM	11	-0.0167058	0.153858
AAJU02000012.1-34709-EcF11_3702	EcF11_3702	tetrapyrrole methylase family protein	6	-2.56264	0.154333
AAJU02000030.1-24909-traT	traT	type IV secretion-like conjugative transfer system complement resistance protein TraT	12	-0.417962	0.154548
AAJU02000004.1-169573-EcF11_0421	EcF11_0421	putative sugar ABC transporter, permease protein	3	-2.29142	0.154732
AAJU02000051.1-5582-EcF11_0020	EcF11_0020	w0052	16	-0.212446	0.155144
AAJU02000004.1-24494-EcF11_0277	EcF11_0277	conserved hypothetical protein	4	-1.9182	0.155317
AAJU02000007.1-2518-livG	livG	high-affinity branched-chain amino acid ABC transporter, ATP-binding protein LivG	12	-0.639662	0.155737
AAJU02000001.1-297885-EcF11_1141	EcF11_1141	ABC transporter, periplasmic solute-binding protein	12	-0.723908	0.15594
AAJU02000003.1-279148-EcF11_0872	EcF11_0872	conserved hypothetical protein	10	-0.506019	0.156026
AAJU02000003.1-90226-EcF11_0690	EcF11_0690	formate C-acetyltransferase	67	0.273855	0.156242
AAJU02000001.1-338121-rcsB	rcsB	capsular synthesis regulator component B	6	-1.98166	0.156326
AAJU02000014.1-12710-appC	appC	cytochrome bd-II oxidase, subunit I	9	-2.19841	0.1566
AAJU02000016.1-13779-EcF11_2447	EcF11_2447	putative bacteriophage protein	5	-2.95132	0.156888
AAJU02000013.1-111215-rlpA	rlpA	rare lipoprotein A	6	-1.8516	0.156998
AAJU02000013.1-79035-cstA	cstA	carbon starvation protein A	13	-1.39778	0.157398
AAJU02000003.1-75924-EcF11_0673	EcF11_0673	conserved hypothetical protein	7	1.45502	0.15754
AAJU02000044.1-24906-polB	polB	DNA polymerase II	39	0.16194	0.157591
AAJU02000001.1-316893-ccmE	ccmE	cytochrome c-type biogenesis protein CcmE	3	-2.51425	0.157948
AAJU02000014.1-8531-hyaB	hyaB	nickel-dependent hydrogenase 1, large subunit	7	-2.27244	0.158213
AAJU02000025.1-37786-EcF11_3398	EcF11_3398	conserved hypothetical protein	2	3.23004	0.158962
AAJU02000003.1-220929-nrdD	nrdD	anaerobic ribonucleoside-triphosphate reductase	37	0.389534	0.159277
AAJU02000030.1-31109-trbB	trbB	type IV secretion-like conjugative transfer system pilus assembly thiol-disulfide isomerase TrbB	7	-0.985258	0.159374
AAJU02000028.1-48512-tsx1	tsx1	nucleoside-specific channel-forming protein Tsx	11	-0.476974	0.159442
AAJU02000001.1-399904-menD	menD	2-succinyl-6-hydroxy-2, 4-cyclohexadiene-1-carboxylic acid synthase/2-oxoglutarate decarboxylase	5	-2.23289	0.159446
AAJU02000007.1-35637-EcF11_3941	EcF11_3941	Auf fimbriae major subunit AufA	11	0.600567	0.159474
AAJU02000038.1-44196-EcF11_4819	EcF11_4819	putative protein p53	10	-0.218514	0.159701
AAJU02000007.1-1545-EcF11_3912	EcF11_3912	Unknown	10	-1.21289	0.15983
AAJU02000001.1-332028-apbE	apbE	thiamine biosynthesis lipoprotein ApbE	6	-1.45513	0.160171
AAJU02000008.1-33743-EcF11_4405	EcF11_4405	diguanylate cyclase (GGDEF) domain protein	2	4.07148	0.160348
AAJU02000001.1-66792-EcF11_0919	EcF11_0919	putative acyltransferase	4	-2.40593	0.160431
AAJU02000005.1-223169-EcF11_3654	EcF11_3654	temperature-sensitive hemagglutinin tsh	29	-0.447942	0.160513
AAJU02000002.1-17641-gidA	gidA	tRNA uridine 5-carboxymethylaminomethyl modification enzyme GidA	2	-5.42791	0.160531
AAJU02000005.1-200303-EcF11_3628	EcF11_3628	transposase	3	-2.51426	0.160889
AAJU02000017.1-56019-EcF11_2978	EcF11_2978	formate C-acetyltransferase 2	43	-0.152221	0.161097
AAJU02000013.1-86466-EcF11_0179	EcF11_0179	transcriptional regulator, LysR family	2	-5.41596	0.161103
AAJU02000013.1-58385-EcF11_0156	EcF11_0156	Hok/Gef family protein	4	-5.20377	0.161523
AAJU02000004.1-200254-EcF11_0453	EcF11_0453	sensory box-containing diguanylate cyclase	3	-5.58965	0.161857
AAJU02000021.1-44812-znuC	znuC	high-affinity zinc uptake ABC transporter, ATP-binding protein ZnuC	4	-4.47168	0.163627
AAJU02000014.1-61852-csgG	csgG	curli production assembly/transport subunit CsgG	3	-5.56954	0.163674
AAJU02000024.1-33147-EcF11_0553	EcF11_0553	putative selenium-dependent hydroxylase accessory protein YqeC	16	0.0790403	0.163948
AAJU02000003.1-71334-EcF11_0667	EcF11_0667	conserved hypothetical protein	5	-2.08615	0.16399
AAJU02000023.1-55567-EcF11_4265	EcF11_4265	gifsy-1 prophage VmtH	43	0.160278	0.164877
AAJU02000013.1-83914-EcF11_0177	EcF11_0177	immunoglobulin-binding regulator family protein	3	-1.01355	0.165658
AAJU02000002.1-43029-EcF11_5002	EcF11_5002	hypothetical protein	6	0.634694	0.165902
AAJU02000001.1-149419-gmd	gmd	GDP-mannose 4,6-dehydratase	7	-1.23553	0.165955
AAJU02000044.1-2148-ilvH	ilvH	acetolactate synthase, small subunit, isozyme III	8	0.235911	0.166088
AAJU02000003.1-3074-EcF11_0596	EcF11_0596	conserved hypothetical protein	6	-0.749938	0.166125
AAJU02000002.1-240411-dppB	dppB	dipeptide ABC transporter, permease protein DppB	13	-1.40433	0.166655
AAJU02000004.1-68457-EcF11_0321	EcF11_0321	chaB protein	3	-6.40908	0.166737
AAJU02000013.1-88675-ahpF	ahpF	alkyl hydroperoxide reductase subunit F	9	-0.942684	0.166743
AAJU02000018.1-1010-cutF	cutF	copper homeostasis protein CutF	10	-1.11476	0.167014
AAJU02000003.1-41022-EcF11_0627	EcF11_0627	phosphoenolpyruvate-protein phosphotransferase	2	-0.297701	0.167348
AAJU02000006.1-86206-EcF11_3140	EcF11_3140	conserved hypothetical protein	8	2.09379	0.167646
AAJU02000013.1-24210-EcF11_0122	EcF11_0122	conserved hypothetical protein	6	-2.01434	0.167872
AAJU02000012.1-63410-tdcG	tdcG	L-serine ammonia-lyase TdcG	20	0.458979	0.1679
AAJU02000011.1-63284-dmsA	dmsA	anaerobic dimethyl sulfoxide reductase, A subunit	13	-0.439094	0.168041
AAJU02000004.1-67553-EcF11_0320	EcF11_0320	calcium/proton antiporter	7	-0.443351	0.168077
AAJU02000009.1-67068-EcF11_1432	EcF11_1432	hypothetical protein	7	0.806111	0.168105
AAJU02000005.1-42794-EcF11_3471	EcF11_3471	Rhs element Vgr protein	13	-0.531663	0.169139
AAJU02000006.1-139100-EcF11_3194	EcF11_3194	Aec26	12	-1.86308	0.169223
AAJU02000003.1-18258-EcF11_0607	EcF11_0607	CobW/P47K family protein	10	-0.846971	0.169623
AAJU02000012.1-36381-agaD	agaD	PTS system, D-galactosamine-specific, IID component	16	0.463959	0.169672
AAJU02000006.1-2474-EcF11_3045	EcF11_3045	CBS/transporter associated domain protein	12	-0.0512515	0.169731
AAJU02000006.1-102925-frsA	frsA	fermentation-respiration switch protein	11	-0.965044	0.169995
AAJU02000010.1-89136-EcF11_4709	EcF11_4709	LrgB family protein	18	0.0623569	0.170285
AAJU02000004.1-6507-sitA_2	sitA_2	iron/manganese transport system periplasmic binding protein SitA	4	-2.25813	0.170543
AAJU02000012.1-105352-ebgR	ebgR	HTH-type transcriptional regulator EbgR	5	-3.15451	0.170723
AAJU02000006.1-110977-EcF11_3167	EcF11_3167	putative chemotaxis protein	6	-1.18186	0.170852
AAJU02000012.1-38639-agaY	agaY	tagatose-1,6-bisphosphate aldolase agaY	10	1.06869	0.171265
AAJU02000033.1-11251-EcF11_1530	EcF11_1530	lipoprotein, VacJ family	9	-2.22302	0.171488
AAJU02000004.1-126744-sohB	sohB	peptidase, S49 (protease IV) family	3	-0.94458	0.171664
AAJU02000013.1-36049-EcF11_0139	EcF11_0139	protease 7	22	0.0173941	0.171717
AAJU02000012.1-64920-EcF11_3733	EcF11_3733	serine transporter family protein	21	0.357423	0.171909
AAJU02000012.1-92891-EcF11_3762	EcF11_3762	conserved hypothetical protein	7	0.631413	0.172194
AAJU02000048.1-23437-rspA	rspA	starvation-sensing protein RspA	4	-5.95175	0.172492
AAJU02000013.1-5784-selU	selU	tRNA 2-selenouridine synthase	9	-0.071861	0.172635
AAJU02000045.1-26845-EcF11_4313	EcF11_4313	conserved hypothetical protein	29	0.075963	0.173089
AAJU02000006.1-154951-mltD	mltD	membrane-bound lytic murein transglycosylase D	13	-1.00738	0.173121
AAJU02000004.1-141252-EcF11_0395	EcF11_0395	transcriptional regulator, DeoR family	2	2.67041	0.173453
AAJU02000017.1-10731-cpxP	cpxP	periplasmic protein CpxP	6	-2.4109	0.173506
AAJU02000006.1-167258-metI	metI	D-methionine ABC transporter, permease protein	7	-0.352099	0.173677
AAJU02000024.1-61223-EcF11_0577	EcF11_0577	channel protein, hemolysin III family	12	-0.260248	0.173966
AAJU02000002.1-65818-dgoR_2	dgoR_2	galactonate operon transcriptional repressor	9	-0.0274289	0.174092
AAJU02000006.1-56448-norW	norW	nitric oxide reductase FlRd-NAD(+) reductase	6	-0.76053	0.174268
AAJU02000005.1-64495-gcvA	gcvA	Unknown	4	-3.11087	0.174393
AAJU02000001.1-234043-EcF11_1074	EcF11_1074	von Willebrand factor type A domain protein	9	-3.39643	0.175049
AAJU02000002.1-14412-asnC	asnC	regulatory protein AsnC	17	0.895579	0.175188
AAJU02000001.1-397543-menB	menB	naphthoate synthase	5	-4.00176	0.175304
AAJU02000056.1-8248-EcF11_4197	EcF11_4197	putative membrane protein	4	-2.10522	0.175373
AAJU02000001.1-410806-nuoK	nuoK	NADH-quinone oxidoreductase, K subunit	2	-5.69758	0.175593
AAJU02000012.1-37162-agaC	agaC	PTS system, N-acetylgalactosamine-specific EIIC component	11	-1.12194	0.175754
AAJU02000004.1-205339-EcF11_0458	EcF11_0458	protein YdaO	5	-1.00429	0.175795
AAJU02000012.1-98076-EcF11_3766	EcF11_3766	Unknown	7	0.259773	0.175841
AAJU02000017.1-38310-EcF11_2963	EcF11_2963	Unknown	8	0.505951	0.175856
AAJU02000009.1-108159-EcF11_1475	EcF11_1475	twitching motility family protein	9	-0.345369	0.175977
AAJU02000044.1-14698-thiP	thiP	thiamine/thiamine pyrophosphate ABC transporter, permease protein	12	0.0993634	0.176158
AAJU02000013.1-37648-EcF11_0140	EcF11_0140	conserved hypothetical protein	8	-1.78941	0.176297
AAJU02000032.1-43935-bssR	bssR	biofilm regulator BssR	2	2.24941	0.176324
AAJU02000002.1-79307-EcF11_5036	EcF11_5036	sulfatase	25	1.11748	0.176906
AAJU02000016.1-50349-EcF11_2485	EcF11_2485	putative sugar ABC transporter, periplasmic sugar-binding protein	10	-0.304873	0.177067
AAJU02000019.1-48542-narY	narY	nitrate reductase 2, beta subunit	4	-1.01124	0.177402
AAJU02000041.1-21039-caiE	caiE	carnitine operon protein caiE	9	-0.939547	0.177445
AAJU02000001.1-154888-wcaA	wcaA	colanic acid biosynthesis glycosyl transferase WcaA	4	-2.52945	0.177552
AAJU02000062.1-5897-EcF11_2182	EcF11_2182	conserved hypothetical protein	6	-1.91607	0.17756
AAJU02000033.1-28087-EcF11_1544	EcF11_1544	CAIB/BAIF family	6	-1.66847	0.17762
AAJU02000007.1-91532-damX	damX	DamX protein	2	-6.28995	0.17799
AAJU02000009.1-131078-EcF11_1498	EcF11_1498	ABC transporter, ATP-binding protein	3	0.77604	0.178312
AAJU02000014.1-87239-EcF11_1923	EcF11_1923	conserved hypothetical protein	7	-0.424716	0.178386
AAJU02000023.1-29708-EcF11_4240	EcF11_4240	protein smp precursor	8	-1.04747	0.178732
AAJU02000033.1-20969-emrY	emrY	multidrug resistance protein Y	12	-0.0861347	0.178814
AAJU02000024.1-4503-aas	aas	2-acyl-glycerophospho-ethanolamine acyltransferase/acyl-acyl-carrier protein synthetase	22	0.190289	0.179508
AAJU02000040.1-37116-EcF11_3041	EcF11_3041	salicylate synthase	8	-0.619767	0.179753
AAJU02000013.1-35213-EcF11_0138	EcF11_0138	conserved hypothetical protein	7	-1.35024	0.179788
AAJU02000001.1-272314-lysP	lysP	lysine-specific permease	17	-1.18484	0.179923
AAJU02000014.1-28819-cbpA	cbpA	curved DNA-binding protein	2	-4.43889	0.180331
AAJU02000003.1-75073-EcF11_0672	EcF11_0672	conserved domain protein	11	-0.126474	0.180491
AAJU02000026.1-65352-EcF11_2426	EcF11_2426	mechanosensitive ion channel family protein	37	0.24738	0.180936
AAJU02000045.1-9121-hofB	hofB	GspE family protein HofB	15	-0.462577	0.180958
AAJU02000002.1-5220-rbsC	rbsC	ribose ABC transporter, permease protein	16	0.114177	0.181117
AAJU02000002.1-300456-EcF11_5252	EcF11_5252	outer membrane lipoprotein, Slp family	11	-0.495938	0.181263
AAJU02000035.1-38029-dtd	dtd	D-tyrosyl-tRNA(Tyr) deacylase	9	-1.22594	0.181355
AAJU02000003.1-230899-EcF11_0823	EcF11_0823	putative sugar ABC transporter, ATP-binding protein	20	0.600205	0.181542
AAJU02000001.1-121357-ugd	ugd	UDP-glucose 6-dehydrogenase	7	-2.69887	0.181683
AAJU02000006.1-168436-metQ	metQ	D-methionine ABC transporter, periplasmic D-methionine-binding lipoprotein	4	-3.79771	0.181796
AAJU02000006.1-34534-emrA	emrA	multidrug resistance protein A	4	-2.60937	0.181833
AAJU02000003.1-87337-EcF11_0687	EcF11_0687	acetaldehyde dehydrogenase	24	0.187982	0.181907
AAJU02000013.1-19667-allC	allC	allantoate amidohydrolase	6	-0.712406	0.182816
AAJU02000004.1-135088-acnA	acnA	aconitate hydratase 1	4	-2.35248	0.183271
AAJU02000009.1-141263-EcF11_1510	EcF11_1510	methylmalonyl-CoA mutase	24	-0.34242	0.183975
AAJU02000014.1-86972-rimJ	rimJ	ribosomal-protein-alanine acetyltransferase	5	-2.6144	0.184096
AAJU02000003.1-119502-EcF11_0713	EcF11_0713	ImpA domain protein	4	1.24938	0.184172
AAJU02000027.1-25516-nemA	nemA	N-ethylmaleimide reductase	7	-2.81435	0.184456
AAJU02000015.1-80033-EcF11_2148	EcF11_2148	dienelactone hydrolase family protein	28	-0.279892	0.184564
AAJU02000001.1-427755-EcF11_1260	EcF11_1260	YfbU domain protein	6	1.05173	0.185104
AAJU02000004.1-219-EcF11_0244	EcF11_0244	Unknown	3	-2.33188	0.185296
AAJU02000015.1-61521-sufI	sufI	protein SufI	3	-5.41285	0.185384
AAJU02000029.1-51153-EcF11_4597	EcF11_4597	oxidoreductase, aldo/keto reductase family	3	2.14718	0.1855
AAJU02000004.1-96160-EcF11_0347	EcF11_0347	integral membrane protein, MarC family	2	-1.07514	0.185774
AAJU02000004.1-173622-EcF11_0426	EcF11_0426	glycosyl hydrolase, family 65	8	-3.12809	0.186208
AAJU02000005.1-197961-EcF11_3624	EcF11_3624	IS66 family element, transposase	4	0.547833	0.186211
AAJU02000010.1-17516-EcF11_4637	EcF11_4637	conserved hypothetical protein	3	-6.52154	0.187021
AAJU02000020.1-57838-EcF11_4943	EcF11_4943	putative permease, PerM family	6	-2.39918	0.187169
AAJU02000035.1-6718-EcF11_3239	EcF11_3239	conserved hypothetical protein	3	0.713942	0.187264
AAJU02000007.1-16342-EcF11_3928	EcF11_3928	pirin family protein	15	0.484062	0.187328
AAJU02000002.1-119505-EcF11_5083	EcF11_5083	pts system fructose-specific eiibc component	8	0.241958	0.187689
AAJU02000027.1-4488-EcF11_3290	EcF11_3290	Unknown	5	-2.75139	0.187717
AAJU02000019.1-20569-EcF11_2596	EcF11_2596	TonB-dependent receptor	6	-3.25298	0.187741
AAJU02000039.1-37606-kdpE	kdpE	KDP operon transcriptional regulatory protein KdpE	2	-4.78023	0.187866
AAJU02000012.1-48174-garD	garD	galactarate dehydratase	20	0.0723594	0.187875
AAJU02000001.1-184471-baeS	baeS	sensor histidine kinase BaeS	10	-0.307222	0.187919
AAJU02000005.1-135074-surE	surE	multifunctional protein SurE	14	-0.69764	0.187952
AAJU02000006.1-115722-EcF11_3173	EcF11_3173	conserved hypothetical protein	14	1.26855	0.188128
AAJU02000044.1-2861-ilvI	ilvI	acetolactate synthase, large subunit, isozyme III	25	-0.382334	0.188271
AAJU02000025.1-46681-fliG	fliG	flagellar motor switch protein FliG	2	-6.05764	0.188307
AAJU02000029.1-38517-EcF11_4584	EcF11_4584	site-specific recombinase, phage integrase family	2	-3.17407	0.188362
AAJU02000058.1-3699-EcF11_2341	EcF11_2341	conserved hypothetical protein	5	-1.66121	0.188768
AAJU02000024.1-19293-xdhA	xdhA	xanthine dehydrogenase	41	0.167829	0.188967
AAJU02000004.1-176373-pgmB	pgmB	beta-phosphoglucomutase	3	-5.75902	0.189068
AAJU02000006.1-68653-hycE	hycE	formate hydrogenlyase, subunit E	22	0.016238	0.189169
AAJU02000053.1-8441-EcF11_2567	EcF11_2567	UDP-N-acetylglucosamine 2-epimerase	17	0.0880537	0.189543
AAJU02000048.1-11390-EcF11_2904	EcF11_2904	peptidase, S1A (chymotrypsin) family	3	-8.79163	0.189654
AAJU02000049.1-16195-EcF11_2209	EcF11_2209	ISPsy3, transposase	5	-1.45689	0.189899
AAJU02000027.1-64825-fumA	fumA	fumarate hydratase	9	-0.998748	0.19011
AAJU02000022.1-47879-EcF11_2750	EcF11_2750	conserved hypothetical protein	2	0.562536	0.190263
AAJU02000029.1-31097-betT	betT	transporter, betaine/carnitine/choline transporter (BCCT) family	22	0.219192	0.190748
AAJU02000013.1-68779-fepC	fepC	ferric enterobactin ABC transporter, ATP-binding protein FepC	3	-5.26428	0.190866
AAJU02000006.1-71194-hycC	hycC	formate hydrogenlyase, subunit C	12	-0.764333	0.190948
AAJU02000039.1-25289-EcF11_1968	EcF11_1968	NIF3 family protein	6	1.46329	0.191758
AAJU02000023.1-14743-EcF11_4224	EcF11_4224	inner membrane protein CreD	19	0.0107085	0.191789
AAJU02000048.1-2717-EcF11_2895	EcF11_2895	oxidoreductase, short chain dehydrogenase/reductase family	3	-1.41006	0.19204
AAJU02000003.1-120311-EcF11_0715	EcF11_0715	Unknown	3	-6.78841	0.192059
AAJU02000024.1-641-mutH	mutH	Unknown	9	0.0801064	0.192116
AAJU02000034.1-32651-EcF11_2838	EcF11_2838	conserved hypothetical protein	3	-2.28715	0.192202
AAJU02000001.1-283099-EcF11_1127	EcF11_1127	indigoidine synthase A like protein	2	-0.3878	0.192342
AAJU02000025.1-58302-amyA	amyA	alpha-amylase, cytoplasmic	6	-2.71965	0.192455
AAJU02000001.1-148451-fcl	fcl	GDP-L-fucose synthetase	3	-6.82035	0.192771
AAJU02000015.1-73919-EcF11_2141	EcF11_2141	putative membrane protein	14	-1.26906	0.19285
AAJU02000039.1-34943-kdpD	kdpD	sensor protein KdpD	11	-0.260271	0.19291
AAJU02000014.1-24373-torC	torC	cytochrome c-type protein torC	9	-2.08717	0.192995
AAJU02000002.1-293600-EcF11_5246	EcF11_5246	putative coproporphyrinogen III oxidase	19	0.924506	0.193158
AAJU02000004.1-150562-eefA	eefA	multidrug efflux transport protein EefA	2	-5.76214	0.193309
AAJU02000012.1-29915-EcF11_3697	EcF11_3697	putative permease	16	-0.136262	0.193388
AAJU02000006.1-126360-EcF11_3182	EcF11_3182	conserved hypothetical protein	4	0.34162	0.193585
AAJU02000001.1-328523-EcF11_1178	EcF11_1178	ABC transporter ATP-binding protein	6	-1.46039	0.193628
AAJU02000003.1-161943-EcF11_0752	EcF11_0752	conserved hypothetical protein	4	1.57393	0.19383
AAJU02000002.1-83549-ilvB	ilvB	acetolactate synthase, large subunit, isozyme I	19	-0.00981183	0.194209
AAJU02000015.1-63996-EcF11_2130	EcF11_2130	TRAP transporter solute receptor, DctP family	6	-1.20112	0.195116
AAJU02000029.1-11154-prpD	prpD	2-methylcitrate dehydratase	8	-0.362143	0.195342
AAJU02000032.1-39860-EcF11_1335	EcF11_1335	cyclic diguanylate phosphodiesterase (EAL) domain protein	4	1.67368	0.195448
AAJU02000021.1-71751-EcF11_4176	EcF11_4176	GAF domain protein	2	-3.78353	0.195639
AAJU02000037.1-6355-pdxA	pdxA	4-hydroxythreonine-4-phosphate dehydrogenase	14	-0.275312	0.195843
AAJU02000029.1-2892-lacY	lacY	lactose permease	13	-1.2109	0.196009
AAJU02000034.1-46627-aaeR	aaeR	transcriptional activator AaeR	12	-1.80359	0.196313
AAJU02000056.1-382-uvrB	uvrB	Unknown	15	-1.69844	0.196457
AAJU02000034.1-41240-EcF11_2846	EcF11_2846	conserved hypothetical protein	51	3.20213e-05	0.196646
AAJU02000008.1-78399-astC	astC	succinylornithine transaminase	3	-6.22851	0.196895
AAJU02000024.1-3533-lplT	lplT	lysophospholipid transporter	16	-0.439624	0.197228
AAJU02000011.1-104896-ompF	ompF	outer membrane protein F	9	-3.20132	0.1974
AAJU02000017.1-59472-EcF11_2980	EcF11_2980	transcriptional regulator, AraC family	24	-0.422547	0.197657
AAJU02000005.1-118709-EcF11_3544	EcF11_3544	electron transfer flavoprotein	9	0.18399	0.197818
AAJU02000003.1-241778-EcF11_0831	EcF11_0831	putative transporter	26	0.675712	0.197866
AAJU02000010.1-88401-EcF11_4706	EcF11_4706	Unknown	7	0.117742	0.198471
AAJU02000024.1-59143-EcF11_0573	EcF11_0573	conserved hypothetical protein	5	-1.26077	0.198723
AAJU02000009.1-46937-EcF11_1406	EcF11_1406	conserved hypothetical protein	3	1.59272	0.19887
AAJU02000001.1-400616-menF	menF	isochorismate synthase, menaquinone-specific	9	-0.49066	0.199184
AAJU02000003.1-7965-EcF11_0599	EcF11_0599	transcriptional regulator, GntR family	4	-1.89802	0.199585
AAJU02000031.1-51348-copA	copA	copper-exporting ATPase	6	-2.4846	0.199875
AAJU02000019.1-7617-EcF11_2588	EcF11_2588	protein fimG homolog	2	-4.23916	0.199891
AAJU02000044.1-18065-EcF11_4541	EcF11_4541	conserved hypothetical protein	4	-2.46879	0.20015
AAJU02000032.1-46536-dacC	dacC	serine-type D-Ala-D-Ala carboxypeptidase	3	-5.09287	0.200348
AAJU02000007.1-122331-kefG	kefG	glutathione-regulated potassium-efflux system ancillary protein kefG	10	-0.363634	0.200386
AAJU02000001.1-296429-EcF11_1140	EcF11_1140	putative cyclic diguanylate phosphodiesterase	10	-2.59588	0.200794
AAJU02000007.1-97934-EcF11_4002	EcF11_4002	alanine racemase family	19	-0.491934	0.200829
AAJU02000007.1-36682-EcF11_3942	EcF11_3942	chaperone protein FimC	3	0.746307	0.201453
AAJU02000030.1-43356-EcF11_2037	EcF11_2037	putative type IV secretion-like conjugative transfer system protein TrbD	3	-0.47381	0.201533
AAJU02000006.1-102523-crl	crl	sigma factor-binding protein Crl	3	-0.310462	0.202845
AAJU02000016.1-4077-EcF11_2433	EcF11_2433	hypothetical protein	2	4.84489	0.203195
AAJU02000005.1-120597-EcF11_3547	EcF11_3547	pyridine nucleotide-disulphide oxidoreductase family protein	15	-0.5955	0.203376
AAJU02000033.1-36105-EcF11_1550	EcF11_1550	lipid A biosynthesis lauroyl acyltransferase family protein	10	-0.795217	0.203589
AAJU02000005.1-135564-pcm	pcm	protein-L-isoaspartate O-methyltransferase	8	-2.43458	0.203803
AAJU02000034.1-21295-EcF11_2825	EcF11_2825	acetyl-CoA carboxylase biotin carboxylase subunit	2	-4.59672	0.203933
AAJU02000001.1-325253-napF	napF	ferredoxin-type protein NapF	3	1.92033	0.204123
AAJU02000032.1-33371-gsiA	gsiA	glutathione ABC transporter, ATP-binding protein GsiA	10	0.223437	0.204215
AAJU02000017.1-54465-EcF11_2976	EcF11_2976	PTS system, fructose family, IIC component	6	0.40313	0.204347
AAJU02000016.1-20188-EcF11_2455	EcF11_2455	putative bacteriophage protein	5	-3.18539	0.204731
AAJU02000002.1-131111-trmH	trmH	tRNA guanosine-2'-O-methyltransferase	4	-1.58315	0.204785
AAJU02000001.1-230004-EcF11_1072	EcF11_1072	ATPase, AAA family	8	-0.593064	0.205093
AAJU02000005.1-34413-EcF11_3466	EcF11_3466	type VI secretion-associated protein, family	14	0.413419	0.205361
AAJU02000002.1-14968-mioC	mioC	MioC protein	8	-0.676064	0.205505
AAJU02000003.1-250519-cycA	cycA	D-serine/D-alanine/glycine transporter	16	-0.198452	0.205595
AAJU02000013.1-11575-hyi	hyi	hydroxypyruvate isomerase	2	0.688843	0.205841
AAJU02000066.1-956-EcF11_3785	EcF11_3785	TfoX family protein	5	-1.00747	0.205934
AAJU02000009.1-37658-kpsC	kpsC	polysialic acid capsule polysaccharide export protein KpsC	26	-0.385731	0.20595
AAJU02000031.1-8783-cof	cof	hydrolase Cof	14	-1.41975	0.206086
AAJU02000017.1-8738-cpxA	cpxA	sensor histidine kinase CpxA	4	-2.57015	0.206867
AAJU02000003.1-51227-fimC	fimC	chaperone protein FimC	2	3.61619	0.207721
AAJU02000021.1-53769-edd	edd	phosphogluconate dehydratase	5	-5.05299	0.207733
AAJU02000014.1-36891-EcF11_1866	EcF11_1866	putative isochorismatase family protein, rutB	4	1.26577	0.20798
AAJU02000005.1-231773-EcF11_3660	EcF11_3660	conserved hypothetical protein	27	0.14955	0.208291
AAJU02000006.1-15504-gabP	gabP	gamma-aminobutyrate permease	13	-1.22351	0.208489
AAJU02000025.1-59064-fliS	fliS	flagellar protein FliS	4	-1.59521	0.208521
AAJU02000023.1-42028-prfC	prfC	peptide chain release factor 3	20	-0.144091	0.209633
AAJU02000003.1-279770-EcF11_0873	EcF11_0873	PspA/IM30 family protein	2	1.57312	0.209699
AAJU02000029.1-40909-EcF11_4588	EcF11_4588	putative outer membrane autotransporter	14	-0.185287	0.209823
AAJU02000013.1-104792-cspE	cspE	cold shock protein CspE	3	0.880239	0.210171
AAJU02000010.1-53151-EcF11_4674	EcF11_4674	tRNA-dihydrouridine synthase A	18	-0.38695	0.210706
AAJU02000002.1-343145-livK	livK	high-affinity branched-chain amino acid ABC transporter, periplasmic leucine-specific-binding protein LivK	8	-0.397161	0.210849
AAJU02000003.1-276521-EcF11_0869	EcF11_0869	glutathionylspermidine synthase domain protein	17	0.463045	0.211003
AAJU02000012.1-89268-EcF11_3758	EcF11_3758	oxidoreductase, NAD binding	10	-0.542223	0.211017
AAJU02000002.1-181860-EcF11_5143	EcF11_5143	conserved hypothetical protein	3	0.678471	0.211425
AAJU02000001.1-145611-cpsB	cpsB	mannose-1-phosphate guanylyltransferase	5	-1.80663	0.211765
AAJU02000006.1-156850-EcF11_3209	EcF11_3209	endonuclease/exonuclease/phosphatase family protein	26	0.177911	0.212164
AAJU02000015.1-62139-EcF11_2128	EcF11_2128	TRAP transporter, DctM subunit	20	-0.169658	0.212198
AAJU02000003.1-53630-fimE	fimE	type 1 fimbriae regulatory protein FimE	10	0.904635	0.212623
AAJU02000003.1-68383-EcF11_0662	EcF11_0662	hypothetical protein	3	1.0524	0.212772
AAJU02000034.1-6014-EcF11_2811	EcF11_2811	amino acid ABC transporter, ATP-binding protein	15	-0.511244	0.212814
AAJU02000003.1-46662-fimH	fimH	protein FimH	14	-0.196173	0.213217
AAJU02000014.1-43857-putP	putP	sodium/proline symporter	10	-0.201888	0.213319
AAJU02000003.1-243170-EcF11_0832	EcF11_0832	conserved hypothetical protein	5	-0.874649	0.213536
AAJU02000016.1-38692-EcF11_2476	EcF11_2476	sensor histidine kinase	17	0.224053	0.213687
AAJU02000004.1-190103-mppA	mppA	periplasmic murein peptide-binding protein	3	-4.63389	0.213883
AAJU02000012.1-28330-EcF11_3695	EcF11_3695	conserved hypothetical protein	6	-0.142733	0.21424
AAJU02000001.1-389839-arnA	arnA	UDP-glucuronic acid decarboxylase/UDP-4-amino-4-deoxy-L-arabinose formyltransferase	10	-0.536646	0.21473
AAJU02000045.1-7615-pilC	pilC	Unknown	3	0.789092	0.216128
AAJU02000014.1-7116-hyaA	hyaA	nickel-dependent hydrogenase 1, small subunit	7	-0.507074	0.216131
AAJU02000013.1-102081-dcuC	dcuC	anaerobic C4-dicarboxylate transporter DcuC	18	0.100827	0.216178
AAJU02000015.1-75982-exbB	exbB	TonB-system energizer ExbB	16	-0.129193	0.216681
AAJU02000003.1-67447-EcF11_0661	EcF11_0661	conserved hypothetical protein	10	0.710723	0.216977
AAJU02000037.1-18790-nagC	nagC	N-acetylglucosamine repressor	7	-1.10298	0.217897
AAJU02000027.1-46818-rnfA	rnfA	electron transport complex, RnfABCDGE type, A subunit	3	-7.06602	0.218078
AAJU02000004.1-252526-tehB	tehB	tellurite resistance protein TehB	3	-5.99969	0.218224
AAJU02000022.1-14480-EcF11_2715	EcF11_2715	LysM domain/ErfK/YbiS/YcfS/YnhG family protein	5	-5.64354	0.218633
AAJU02000022.1-45738-gam	gam	host-nuclease inhibitor protein Gam	2	-5.67436	0.218799
AAJU02000024.1-60977-ygfZ	ygfZ	tRNA-modifying protein ygfZ	3	-5.45961	0.219169
AAJU02000001.1-421408-lrhA	lrhA	transcriptional regulator LrhA	8	-1.78786	0.219211
AAJU02000023.1-45111-EcF11_4257	EcF11_4257	conserved hypothetical protein	22	-0.376757	0.219871
AAJU02000001.1-96284-EcF11_0947	EcF11_0947	phospholipase, patatin family	4	-3.28537	0.219893
AAJU02000023.1-6863-EcF11_4217	EcF11_4217	Unknown	4	-2.02935	0.219904
AAJU02000028.1-68247-cyoA	cyoA	Unknown	9	-0.245767	0.219952
AAJU02000006.1-38049-gshA	gshA	Unknown	9	-1.2496	0.219972
AAJU02000021.1-13764-motB	motB	chemotaxis protein MotB	6	-2.43717	0.220137
AAJU02000035.1-50352-rafY2	rafY2	glycoporin RafY	7	-0.497572	0.220327
AAJU02000003.1-147679-EcF11_0736	EcF11_0736	Unknown	2	3.79954	0.220559
AAJU02000009.1-27280-kpsM	kpsM	polysialic acid capsule biosynthesis transport protein KpsM	15	1.19293	0.220902
AAJU02000037.1-5260-EcF11_1768	EcF11_1768	DeoR-family transcriptional regulator	2	-4.8937	0.221656
AAJU02000012.1-19083-nlpI	nlpI	lipoprotein NlpI	6	-1.72614	0.222065
AAJU02000023.1-31681-deoD	deoD	purine nucleoside phosphorylase	8	-0.967253	0.222629
AAJU02000006.1-91348-EcF11_3146	EcF11_3146	conserved hypothetical protein	10	0.0257707	0.222739
AAJU02000024.1-68821-EcF11_0584	EcF11_0584	ubiquinone biosynthesis hydroxylase, UbiH/UbiF/VisC/COQ6 family	6	-1.06943	0.222794
AAJU02000001.1-123116-gnd	gnd	6-phosphogluconate dehydrogenase, decarboxylating	7	-2.33008	0.222884
AAJU02000065.1-226-EcF11_1608	EcF11_1608	Unknown	7	-1.39554	0.223555
AAJU02000037.1-35817-gltL	gltL	glutamate/aspartate ABC transporter, ATP-binding protein	4	-0.921436	0.223967
AAJU02000025.1-39617-fliR	fliR	flagellar biosynthetic protein FliR	2	-6.32553	0.224009
AAJU02000005.1-26564-EcF11_3459	EcF11_3459	D-isomer specific 2-hydroxyacid dehydrogenase family protein	9	-0.251023	0.224208
AAJU02000024.1-16432-EcF11_0540	EcF11_0540	serine transporter family protein	22	-0.0730753	0.224561
AAJU02000018.1-2134-EcF11_1617	EcF11_1617	conserved hypothetical protein	4	-3.54468	0.224632
AAJU02000021.1-46636-EcF11_4148	EcF11_4148	metalloprotease, opacity-associated protein A family	5	-2.41006	0.224721
AAJU02000003.1-217255-treB	treB	PTS system, trehalose-specific IIBC component	22	0.0725684	0.224878
AAJU02000028.1-19343-phoA	phoA	alkaline phosphatase	16	-0.156233	0.224999
AAJU02000012.1-66190-EcF11_3734	EcF11_3734	conserved hypothetical protein	16	0.0279362	0.225581
AAJU02000035.1-26676-EcF11_3259	EcF11_3259	transporter, major facilitator family	18	0.244891	0.225772
AAJU02000003.1-134189-EcF11_0728	EcF11_0728	hemolysin-activating lysine-acyltransferase HlyC	2	0.741578	0.225929
AAJU02000002.1-49226-EcF11_5009	EcF11_5009	low affinity tryptophan permease TnaB	21	1.49742	0.226163
AAJU02000046.1-24927-aslA	aslA	arylsulfatase	23	0.233441	0.226428
AAJU02000052.1-7185-EcF11_4073	EcF11_4073	ROK family protein	13	-0.18291	0.226599
AAJU02000033.1-2555-EcF11_1521	EcF11_1521	fimbrial usher protein	3	-1.70379	0.226732
AAJU02000001.1-404240-EcF11_1239	EcF11_1239	peptidase M28	2	1.27533	0.227305
AAJU02000008.1-99173-EcF11_4467	EcF11_4467	HAD-superfamily hydrolase, subfamily IA	4	-2.37861	0.227393
AAJU02000049.1-15994-EcF11_2208	EcF11_2208	IS629 transposase orfA	3	-2.83723	0.227963
AAJU02000006.1-26530-nrdF	nrdF	ribonucleoside-diphosphate reductase, beta subunit	13	0.086823	0.228136
AAJU02000034.1-32852-EcF11_2839	EcF11_2839	quinone oxidoreductase, YhdH family	11	0.379695	0.228305
AAJU02000009.1-126833-EcF11_1494	EcF11_1494	PTS system, mannitol-specific cryptic EIICB component	15	0.783772	0.228347
AAJU02000090.1-1520-EcF11_1364	EcF11_1364	Unknown	2	0.0703869	0.229403
AAJU02000010.1-5286-EcF11_4628	EcF11_4628	conserved hypothetical protein	9	-0.962329	0.229724
AAJU02000011.1-92091-EcF11_3878	EcF11_3878	conserved hypothetical protein	7	-1.58033	0.230199
AAJU02000056.1-4991-moaB	moaB	molybdenum cofactor biosynthesis protein B	6	-1.16415	0.230316
AAJU02000007.1-125005-slyD	slyD	FKBP-type peptidyl-prolyl cis-trans isomerase SlyD	8	-0.986611	0.230571
AAJU02000002.1-38809-EcF11_4997	EcF11_4997	6-phospho-beta-glucosidase	9	0.285625	0.230595
AAJU02000009.1-106096-rdgB	rdgB	non-canonical purine NTP pyrophosphatase, RdgB/HAM1 family	4	-3.82582	0.230616
AAJU02000003.1-252173-fklB	fklB	FKBP-type 22 kDa peptidyl-prolyl cis-trans isomerase FklB	4	0.827169	0.231255
AAJU02000001.1-434961-EcF11_1267	EcF11_1267	phosphodiesterase, YfcE family	5	-0.704663	0.231492
AAJU02000047.1-23410-zraR	zraR	response regulator ZraR	16	1.1796	0.231621
AAJU02000006.1-108573-EcF11_3163	EcF11_3163	acetyltransferase, GNAT family	5	-1.20229	0.231624
AAJU02000028.1-24500-EcF11_1717	EcF11_1717	conserved hypothetical protein	3	1.14366	0.232149
AAJU02000011.1-83326-EcF11_3872	EcF11_3872	Unknown	20	-0.409806	0.232605
AAJU02000034.1-24890-EcF11_2830	EcF11_2830	periplasmic binding protein/LacI transcriptional regulator	6	0.696657	0.233318
AAJU02000006.1-20992-EcF11_3067	EcF11_3067	conserved hypothetical protein	6	-0.390242	0.233411
AAJU02000017.1-14706-cdh	cdh	CDP-diacylglycerol pyrophosphatase	16	1.02997	0.233436
AAJU02000053.1-11131-rfbB2	rfbB2	dTDP-glucose 4,6-dehydratase	12	-0.23979	0.233554
AAJU02000018.1-39472-clcA	clcA	H(+)/Cl(-) exchange transporter ClcA	19	0.126944	0.23362
AAJU02000031.1-21705-EcF11_0063	EcF11_0063	conserved hypothetical protein	3	0.279099	0.234531
AAJU02000002.1-100241-EcF11_5057	EcF11_5057	Unknown	7	-0.510456	0.234743
AAJU02000015.1-31168-icc	icc	protein icc	10	0.171668	0.235455
AAJU02000001.1-304120-bcr	bcr	bicyclomycin resistance protein	10	0.17423	0.235619
AAJU02000020.1-50546-EcF11_4936	EcF11_4936	conserved hypothetical protein	7	-0.101355	0.23582
AAJU02000003.1-269135-ulaB	ulaB	ascorbate-specific phosphotransferase enzyme IIB component	6	-1.04425	0.236164
AAJU02000011.1-66677-dmsC1	dmsC1	anaerobic dimethyl sulfoxide reductase, C subunit	3	-1.67741	0.236352
AAJU02000001.1-6895-EcF11_0889	EcF11_0889	Unknown	19	0.197808	0.236572
AAJU02000007.1-124175-EcF11_4027	EcF11_4027	Unknown	13	-1.00572	0.237339
AAJU02000026.1-53664-EcF11_2412	EcF11_2412	conserved hypothetical protein	9	0.339947	0.237362
AAJU02000001.1-105739-dacD	dacD	serine-type D-Ala-D-Ala carboxypeptidase	9	-1.16231	0.237391
AAJU02000003.1-108623-EcF11_0710	EcF11_0710	filamentous haemagglutinin family outer membrane protein	108	0.122368	0.237491
AAJU02000015.1-4497-ttdR	ttdR	HTH-type transcriptional activator TtdR	7	1.49686	0.237776
AAJU02000006.1-135836-EcF11_3191	EcF11_3191	type VI secretion system FHA domain protein	9	-0.287667	0.238691
AAJU02000003.1-247265-EcF11_0836	EcF11_0836	putative transcriptional regulator	3	-3.94922	0.238742
AAJU02000006.1-89768-EcF11_3144	EcF11_3144	Unknown	19	-0.297455	0.239435
AAJU02000017.1-42878-EcF11_2968	EcF11_2968	Ser/Thr protein phosphatase family/5'-nucleotidase domain protein	22	0.131169	0.239655
AAJU02000030.1-35365-trbC	trbC	type IV secretion-like conjugative transfer system pilus assembly protein TrbC	4	-5.13138	0.239684
AAJU02000006.1-74265-hypB	hypB	hydrogenase isoenzymes nickel incorporation protein HypB	7	-0.859526	0.23986
AAJU02000014.1-66068-csgC	csgC	curli production protein CsgC	2	-1.38346	0.240007
AAJU02000016.1-73523-EcF11_2512	EcF11_2512	alpha-2-macroglobulin domain protein	35	-0.0764063	0.240305
AAJU02000010.1-88678-EcF11_4707	EcF11_4707	conserved hypothetical protein	6	-0.330782	0.240531
AAJU02000033.1-51775-mntH	mntH	manganese transport protein MntH	12	-0.371458	0.240725
AAJU02000020.1-16119-amiA	amiA	N-acetylmuramoyl-L-alanine amidase AmiA	6	-1.20985	0.240805
AAJU02000032.1-48412-EcF11_1343	EcF11_1343	undecaprenyl-diphosphatase	3	-2.45653	0.240936
AAJU02000031.1-47811-EcF11_0083	EcF11_0083	conserved hypothetical protein	3	-7.91702	0.241197
AAJU02000012.1-38243-agaB	agaB	PTS system, D galactosamine-specific, IIB component	2	0.713396	0.2413
AAJU02000016.1-21358-EcF11_2457	EcF11_2457	putative secreted protein	2	1.30213	0.241538
AAJU02000054.1-12377-rsmB	rsmB	ribosomal RNA small subunit methyltransferase B	6	-2.47922	0.241703
AAJU02000028.1-5790-tauC	tauC	taurine uptake ABC transporter, permease protein	10	-1.27113	0.241772
AAJU02000021.1-59303-prtB	prtB	oligopeptidase B	8	-1.53411	0.241853
AAJU02000002.1-124-EcF11_4962	EcF11_4962	Unknown	20	-0.304741	0.241885
AAJU02000045.1-10231-pilA	pilA	type 4 pilus subunit PilA	8	-1.29505	0.242313
AAJU02000053.1-15611-EcF11_2573	EcF11_2573	polysaccharide biosynthesis protein	3	-1.62672	0.242408
AAJU02000021.1-45797-znuA	znuA	zinc ABC transporter, periplasmic zinc-binding protein	4	-4.20744	0.242506
AAJU02000013.1-46225-cusC	cusC	cation efflux system protein CusC	11	1.10655	0.242527
AAJU02000043.1-20022-EcF11_4348	EcF11_4348	conserved hypothetical protein	3	-5.68151	0.242759
AAJU02000021.1-9242-otsA	otsA	alpha,alpha-trehalose-phosphate synthase (UDP-forming)	8	-1.84849	0.242817
AAJU02000002.1-274643-treF	treF	cytoplasmic trehalase TreF	29	-0.00467117	0.24291
AAJU02000005.1-10680-ptrA	ptrA	protease III	38	-0.196372	0.243424
AAJU02000020.1-27457-eutE	eutE	ethanolamine utilization protein EutE	9	-0.0235198	0.243505
AAJU02000005.1-143579-EcF11_3573	EcF11_3573	YgbK domain protein	13	-1.08715	0.243644
AAJU02000009.1-119537-EcF11_1488	EcF11_1488	putative lipoprotein	11	0.277289	0.243961
AAJU02000029.1-48033-EcF11_4593	EcF11_4593	transcriptional regulator, AraC family	2	-0.809624	0.244043
AAJU02000006.1-97774-EcF11_3152	EcF11_3152	conserved hypothetical protein	8	0.780365	0.244202
AAJU02000040.1-35787-EcF11_3040	EcF11_3040	YbtX	2	2.42977	0.245228
AAJU02000018.1-68150-EcF11_1677	EcF11_1677	putative ISNCY family transposase	12	-0.319449	0.245389
AAJU02000060.1-7669-pheA	pheA	chorismate mutase/prephenate dehydratase	2	-4.14273	0.24573
AAJU02000002.1-245983-EcF11_5206	EcF11_5206	conserved hypothetical protein	22	-0.377491	0.245937
AAJU02000030.1-49884-EcF11_2047	EcF11_2047	transglycosylase SLT domain protein	4	-0.829771	0.245998
AAJU02000002.1-144651-mutM	mutM	formamidopyrimidine-DNA glycosylase	11	1.13967	0.247004
AAJU02000012.1-90417-EcF11_3759	EcF11_3759	putative SanA protein	6	0.868647	0.247029
AAJU02000003.1-212128-pyrI	pyrI	aspartate carbamoyltransferase, regulatory subunit	7	0.561139	0.247289
AAJU02000030.1-11455-EcF11_5337	EcF11_5337	Unknown	4	-1.54355	0.247342
AAJU02000006.1-106411-EcF11_3161	EcF11_3161	peptidyl-tRNA hydrolase domain protein	3	-2.45631	0.24743
AAJU02000010.1-27816-EcF11_4648	EcF11_4648	conserved hypothetical protein	6	2.05113	0.247495
AAJU02000006.1-166392-metN	metN	D-methionine ABC transporter, ATP-binding protein	11	-0.77631	0.248136
AAJU02000007.1-126558-fkpA	fkpA	FKBP-type peptidyl-prolyl cis-trans isomerase FkpA	11	0.0602562	0.248206
AAJU02000011.1-45124-clpS	clpS	ATP-dependent Clp protease adaptor protein ClpS	5	0.100945	0.248229
AAJU02000013.1-104348-pagP	pagP	antimicrobial peptide resistance and lipid A acylation protein PagP	7	0.417304	0.248597
AAJU02000003.1-21008-EcF11_0609	EcF11_0609	type I restriction-modification system, R subunit	20	0.0440273	0.248837
AAJU02000005.1-75682-sdaB	sdaB	L-serine ammonia-lyase 2	17	0.0911172	0.249113
AAJU02000041.1-18674-EcF11_0227	EcF11_0227	putative crotonobetaine/carnitine-CoA ligase	27	0.897219	0.249199
AAJU02000051.1-2287-EcF11_0015	EcF11_0015	conserved hypothetical protein	2	-1.63479	0.249348
AAJU02000002.1-245708-EcF11_5205	EcF11_5205	conserved hypothetical protein	4	0.646499	0.249728
AAJU02000014.1-53429-EcF11_1880	EcF11_1880	Unknown	4	-0.844535	0.24985
AAJU02000022.1-19514-EcF11_2718	EcF11_2718	Unknown	7	-1.65155	0.249913
AAJU02000045.1-3940-secA	secA	preprotein translocase, SecA subunit	5	-1.39387	0.250378
AAJU02000043.1-2995-zitB	zitB	zinc transporter ZitB	10	-1.00552	0.250517
AAJU02000020.1-28291-eutN	eutN	ethanolamine utilization protein	2	0.712563	0.250575
AAJU02000001.1-175532-mdtA	mdtA	multidrug resistance protein MdtA	6	0.7763	0.251693
AAJU02000011.1-45808-clpA	clpA	ATP-dependent Clp protease ATP-binding subunit ClpA	8	-3.2065	0.251694
AAJU02000005.1-134314-truD	truD	tRNA pseudouridine synthase D	10	-0.0519058	0.251742
AAJU02000011.1-119203-EcF11_3898	EcF11_3898	MOSC domain protein	10	-0.490339	0.251865
AAJU02000008.1-31688-EcF11_4403	EcF11_4403	YbaK/prolyl-tRNA synthetase-associated domain protein	2	-2.58936	0.25193
AAJU02000006.1-5282-recN	recN	DNA repair protein RecN	13	1.12154	0.252263
AAJU02000001.1-322355-napA	napA	periplasmic nitrate reductase, large subunit	17	-1.31122	0.252403
AAJU02000017.1-11493-fieF	fieF	cation-efflux pump FieF	10	-0.442472	0.252604
AAJU02000014.1-70506-mdoG	mdoG	glucans biosynthesis protein G	12	0.0779147	0.253206
AAJU02000001.1-394112-EcF11_1229	EcF11_1229	putative membrane protein	3	-4.32716	0.25324
AAJU02000001.1-278343-EcF11_1122	EcF11_1122	Unknown	7	-0.191884	0.253518
AAJU02000079.1-2100-rpmE2	rpmE2	50S ribosomal protein L31 type B	5	-0.981772	0.253528
AAJU02000001.1-274999-EcF11_1119	EcF11_1119	putative membrane protein	10	0.65352	0.253703
AAJU02000006.1-137410-EcF11_3192	EcF11_3192	type VI secretion lipoprotein, family	2	-2.00326	0.253758
AAJU02000002.1-307917-EcF11_5259	EcF11_5259	conserved hypothetical protein	7	-0.817812	0.254032
AAJU02000001.1-188566-EcF11_1035	EcF11_1035	conserved hypothetical protein	2	-1.28689	0.254092
AAJU02000065.1-937-EcF11_1609	EcF11_1609	conserved hypothetical protein	3	1.20138	0.25425
AAJU02000004.1-233627-azoR	azoR	FMN-dependent NADH-azoreductase	2	-3.47808	0.254658
AAJU02000015.1-49676-ygiN	ygiN	quinol monooxygenase YgiN	5	-0.281124	0.25551
AAJU02000055.1-9903-EcF11_2876	EcF11_2876	Mce family protein	15	-0.233407	0.255836
AAJU02000024.1-39374-EcF11_0557	EcF11_0557	putative selenate reductase, FAD-binding subunit	12	-1.11595	0.256179
AAJU02000020.1-42457-narQ	narQ	nitrate/nitrite sensor histidine kinase NarQ	30	0.283676	0.256495
AAJU02000015.1-45062-fitB	fitB	iron ABC transporter, ATP binding protein FitB	10	-0.183475	0.256546
AAJU02000002.1-231954-EcF11_5190	EcF11_5190	acetyltransferase, GNAT family	6	0.455303	0.256911
AAJU02000011.1-16428-amiD	amiD	N-acetylmuramoyl-L-alanine amidase AmiD	9	0.40977	0.257368
AAJU02000029.1-9763-prpE	prpE	propionate--CoA ligase	16	-0.436775	0.257585
AAJU02000022.1-7995-EcF11_2707	EcF11_2707	putative lipoprotein	5	-1.25407	0.258351
AAJU02000002.1-155093-EcF11_5120	EcF11_5120	glycosyl transferase, group 2 family protein	2	-3.70438	0.258804
AAJU02000015.1-77252-EcF11_2145	EcF11_2145	oxidoreductase, short chain dehydrogenase/reductase family	15	-0.218505	0.259143
AAJU02000013.1-69643-fepG	fepG	ferric enterobactin ABC transporter, permease protein FepG	8	-0.705394	0.259365
AAJU02000001.1-327891-mqo	mqo	malate dehydrogenase	6	-1.53713	0.259428
AAJU02000006.1-48925-srlE	srlE	PTS system, glucitol/sorbitol-specific, IIB component	12	0.046171	0.260073
AAJU02000022.1-24371-nagK	nagK	N-acetylglucosamine kinase	3	-7.03611	0.260417
AAJU02000017.1-19316-glpX1	glpX1	fructose-1,6-bisphosphatase, class II	19	0.521495	0.260482
AAJU02000032.1-30722-moeA	moeA	molybdopterin biosynthesis protein MoeA	18	-0.32389	0.260571
AAJU02000017.1-5303-sodA	sodA	superoxide dismutase	9	0.293183	0.260852
AAJU02000030.1-53399-psiA	psiA	plasmid SOS inhibition protein PsiA	6	-1.88516	0.260901
AAJU02000023.1-20682-EcF11_4230	EcF11_4230	conserved hypothetical protein	7	-2.82412	0.260942
AAJU02000011.1-69430-pflA	pflA	pyruvate formate-lyase 1-activating enzyme	2	-1.19729	0.261246
AAJU02000015.1-23522-EcF11_2092	EcF11_2092	hypothetical protein	2	1.28978	0.261337
AAJU02000001.1-152672-wcaD	wcaD	colanic acid polymerase WcaD	4	-4.98555	0.261597
AAJU02000005.1-122311-EcF11_3549	EcF11_3549	hypothetical protein	2	0.487619	0.261789
AAJU02000039.1-33979-kdpC	kdpC	K+-transporting ATPase, C subunit	6	-0.144817	0.261921
AAJU02000001.1-249531-pbpG	pbpG	penicillin-binding protein 7	3	-1.57041	0.261989
AAJU02000005.1-171421-EcF11_3598	EcF11_3598	fimbrial protein	2	-2.04368	0.262359
AAJU02000030.1-6744-EcF11_1997	EcF11_1997	conserved hypothetical protein	6	-3.75567	0.263087
AAJU02000001.1-274065-EcF11_1118	EcF11_1118	transcriptional regulator, LysR family	6	-0.561021	0.263087
AAJU02000034.1-21637-EcF11_2826	EcF11_2826	PfkB domain protein	16	0.207533	0.263163
AAJU02000015.1-68412-EcF11_2134	EcF11_2134	Unknown	2	2.12466	0.263322
AAJU02000004.1-40759-EcF11_0293	EcF11_0293	TonB-dependent receptor	16	-0.180291	0.26333
AAJU02000005.1-220421-EcF11_3651	EcF11_3651	phage integrase	4	1.10552	0.263451
AAJU02000038.1-41571-EcF11_4816	EcF11_4816	conserved hypothetical protein	9	0.266363	0.263737
AAJU02000010.1-40048-malE	malE	maltose/maltodextrin-binding periplasmic protein MalE	35	-0.162136	0.263782
AAJU02000009.1-101896-EcF11_1467	EcF11_1467	conserved hypothetical protein	13	0.690292	0.263786
AAJU02000023.1-73801-EcF11_4286	EcF11_4286	antitermination protein Q	3	1.61446	0.263859
AAJU02000002.1-322513-nikD	nikD	nickel ABC transporter, ATP-binding protein NikD	11	-0.999688	0.264163
AAJU02000006.1-131190-EcF11_3187	EcF11_3187	type VI secretion protein, EvpB/family	14	-0.82844	0.264322
AAJU02000021.1-16741-cheW	cheW	chemotaxis adaptor protein CheW	4	-3.58449	0.264669
AAJU02000004.1-201740-zntB	zntB	zinc transport protein ZntB	6	-3.03838	0.264712
AAJU02000001.1-35929-EcF11_0896	EcF11_0896	putative transacylase	8	-1.28522	0.264727
AAJU02000013.1-90374-uspG	uspG	universal stress protein G	3	1.71276	0.264962
AAJU02000002.1-182328-EcF11_5144	EcF11_5144	conserved hypothetical protein	5	0.530544	0.265118
AAJU02000024.1-50243-EcF11_0564	EcF11_0564	putative xanthine permease	25	-0.114608	0.265637
AAJU02000010.1-120784-alsK	alsK	D-allose kinase	9	-0.876382	0.265751
AAJU02000032.1-6666-fiu	fiu	catecholate siderophore receptor Fiu	24	0.268758	0.265974
AAJU02000014.1-85386-mdtH	mdtH	multidrug resistance protein MdtH	4	-1.25318	0.266044
AAJU02000050.1-22990-rhlB	rhlB	ATP-dependent RNA helicase RhlB	2	3.63822	0.266194
AAJU02000014.1-36588-EcF11_1865	EcF11_1865	rutC protein	2	-4.37861	0.266291
AAJU02000006.1-32671-EcF11_3080	EcF11_3080	transporter, branched chain amino acid exporter (LIV-E) family	9	0.789665	0.266392
AAJU02000027.1-52712-malX	malX	PTS system, maltose and glucose-specific IIBC component	6	-0.0718586	0.266452
AAJU02000060.1-5975-EcF11_2229	EcF11_2229	ribosomal subunit interface protein	4	-2.71921	0.266496
AAJU02000056.1-13133-EcF11_4202	EcF11_4202	ABC-2 type transporter, permease protein	7	-1.60839	0.26666
AAJU02000014.1-35884-EcF11_1864	EcF11_1864	putative rutD protein	7	-0.954756	0.266719
AAJU02000035.1-36565-yihX	yihX	phosphatase YihX	22	1.0071	0.266737
AAJU02000008.1-127598-EcF11_4497	EcF11_4497	protein FixB homolog	4	-2.04637	0.266752
AAJU02000014.1-2451-EcF11_1827	EcF11_1827	conserved hypothetical protein	4	-3.91347	0.266906
AAJU02000025.1-63174-fliA	fliA	RNA polymerase sigma factor for flagellar operon	2	-4.10911	0.267131
AAJU02000001.1-425478-EcF11_1258	EcF11_1258	putative transporter	8	-0.0797115	0.267204
AAJU02000028.1-20862-psiF	psiF	phosphate starvation-inducible protein PsiF	4	-1.19885	0.267642
AAJU02000023.1-61323-EcF11_4271	EcF11_4271	conserved hypothetical protein	3	-3.64739	0.268245
AAJU02000013.1-98541-citC	citC	[citrate (pro-3S)-lyase] ligase	12	-0.388301	0.268553
AAJU02000006.1-51535-srlR	srlR	glucitol operon repressor	13	0.220144	0.268646
AAJU02000029.1-15249-prpR	prpR	propionate catabolism operon regulatory protein PrpR	10	-0.8297	0.268933
AAJU02000052.1-1266-sspA	sspA	stringent starvation protein A	3	-5.91855	0.268939
AAJU02000012.1-31019-EcF11_3698	EcF11_3698	phospholipid-binding domain protein	13	-0.653688	0.26909
AAJU02000006.1-69831-hycD	hycD	formate hydrogenlyase, subunit D	7	-0.439083	0.269196
AAJU02000016.1-81199-EcF11_2515	EcF11_2515	radical SAM enzyme, Cfr family	9	0.300207	0.269376
AAJU02000003.1-253129-EcF11_0843	EcF11_0843	opacity-associated family protein	9	0.0090776	0.269751
AAJU02000001.1-343395-atoC	atoC	sigma-54 dependent response regulator AtoC	9	0.107227	0.269826
AAJU02000004.1-72315-narX	narX	nitrate/nitrite sensor protein NarX	5	-0.243393	0.26991
AAJU02000045.1-8198-EcF11_4297	EcF11_4297	Unknown	16	-0.60276	0.270032
AAJU02000006.1-82300-EcF11_3137	EcF11_3137	conserved hypothetical protein	5	-0.573456	0.271004
AAJU02000036.1-12010-tatC	tatC	twin arginine-targeting protein translocase TatC	10	0.974598	0.271088
AAJU02000001.1-306358-EcF11_1148	EcF11_1148	putative helicase	11	-0.709792	0.271103
AAJU02000002.1-317754-EcF11_5267	EcF11_5267	ABC transporter, ATP binding protein	26	0.441162	0.272771
AAJU02000008.1-146987-sufS	sufS	Unknown	7	0.131636	0.273267
AAJU02000018.1-72414-EcF11_1682	EcF11_1682	ABC transporter, ATP-binding protein	6	-3.61712	0.273281
AAJU02000020.1-38789-EcF11_4927	EcF11_4927	conserved hypothetical protein	5	-1.45269	0.27345
AAJU02000049.1-5945-EcF11_2195	EcF11_2195	IS66 family element, transposase	9	0.250934	0.273744
AAJU02000018.1-3124-rof	rof	rof protein	4	-1.27367	0.274112
AAJU02000001.1-267836-EcF11_1111	EcF11_1111	putative membrane protein	6	-0.657017	0.274138
AAJU02000014.1-70040-EcF11_1902	EcF11_1902	hypothetical protein	3	-2.8251	0.274838
AAJU02000001.1-428322-EcF11_1261	EcF11_1261	putative inner membrane protein YfbV	2	2.34189	0.27489
AAJU02000007.1-82749-nudE	nudE	ADP compounds hydrolase NudE	2	0.722738	0.274932
AAJU02000004.1-25729-umuD	umuD	protein UmuD	2	-4.8427	0.274995
AAJU02000016.1-19384-EcF11_2454	EcF11_2454	putative bacteriophage protein	6	0.369936	0.276149
AAJU02000003.1-262086-EcF11_0850	EcF11_0850	Unknown	4	0.898693	0.276203
AAJU02000013.1-101547-dpiA	dpiA	transcriptional regulatory protein DpiA	6	-0.421187	0.276491
AAJU02000007.1-14968-EcF11_3926	EcF11_3926	Unknown	2	0.402604	0.276568
AAJU02000002.1-227012-EcF11_5187	EcF11_5187	putative lipoprotein	11	0.392828	0.276606
AAJU02000047.1-12601-thiS	thiS	thiamine biosynthesis protein ThiS	2	1.86853	0.277061
AAJU02000041.1-9257-EcF11_0219	EcF11_0219	major facilitator family transporter	16	-0.462798	0.277277
AAJU02000005.1-229500-EcF11_3657	EcF11_3657	conserved hypothetical protein	3	2.64234	0.277849
AAJU02000003.1-34493-EcF11_0619	EcF11_0619	conserved hypothetical protein yjiK	10	0.968249	0.279246
AAJU02000024.1-47954-aegA2	aegA2	protein aegA	21	-0.327195	0.279265
AAJU02000001.1-438956-EcF11_1272	EcF11_1272	conserved hypothetical protein	5	-0.823048	0.27977
AAJU02000004.1-247884-EcF11_0494	EcF11_0494	periplasmic glucan biosynthesis protein, MdoG	12	-0.575805	0.280672
AAJU02000051.1-14406-ccdB2	ccdB2	cytotoxic protein CcdB	3	0.836679	0.281115
AAJU02000032.1-23319-EcF11_1323	EcF11_1323	ABC transporter, ATP-binding protein	10	0.680699	0.281195
AAJU02000012.1-73827-EcF11_3746	EcF11_3746	putative inner membrane protein	5	-1.06048	0.281776
AAJU02000001.1-398146-EcF11_1233	EcF11_1233	hydrolase, alpha/beta fold family	7	-0.0349377	0.282616
AAJU02000023.1-43957-EcF11_4256	EcF11_4256	DNA-damage-inducible protein	3	-0.928062	0.282647
AAJU02000004.1-50172-dhaL	dhaL	PTS-dependent dihydroxyacetone kinase, DhaL subunit	4	1.02234	0.282662
AAJU02000015.1-81558-hyb0	hyb0	hydrogenase-2 small chain	16	0.875475	0.282825
AAJU02000018.1-59045-EcF11_1667	EcF11_1667	fimbrial protein	7	-1.8255	0.282838
AAJU02000056.1-16107-EcF11_4204	EcF11_4204	transporter auxiliary protein, membrane fusion protein (MFP) family	3	-3.66775	0.283102
AAJU02000025.1-22539-EcF11_3381	EcF11_3381	oxidoreductase, molybdopterin binding	3	1.88384	0.283588
AAJU02000001.1-432953-EcF11_1265	EcF11_1265	C4-dicarboxylate anaerobic carrier protein	7	-0.0620315	0.283652
AAJU02000008.1-14027-sdaA	sdaA	L-serine ammonia-lyase 1	3	-6.06903	0.283677
AAJU02000051.1-13415-EcF11_0032	EcF11_0032	resolvase	19	-0.0713565	0.283804
AAJU02000001.1-284061-EcF11_1128	EcF11_1128	kinase, pfkB family protein	5	-2.26834	0.283898
AAJU02000009.1-59247-EcF11_1421	EcF11_1421	conserved hypothetical protein	7	0.853631	0.284131
AAJU02000033.1-36862-EcF11_1551	EcF11_1551	hypothetical protein	2	-1.34489	0.284717
AAJU02000005.1-230863-EcF11_3659	EcF11_3659	conserved hypothetical protein	9	-0.547214	0.285066
AAJU02000004.1-7332-EcF11_0252	EcF11_0252	putative acetyltransferase protein	5	-0.984789	0.285647
AAJU02000035.1-7161-EcF11_3240	EcF11_3240	protein serine/threonine kinase RdoA	18	-0.640884	0.286039
AAJU02000005.1-73678-fucO	fucO	lactaldehyde reductase	15	-0.297677	0.286195
AAJU02000007.1-66022-EcF11_3970	EcF11_3970	conserved hypothetical protein	2	-2.14251	0.286349
AAJU02000019.1-69799-ydcU	ydcU	ABC transporter, permease protein	5	-1.8255	0.286559
AAJU02000015.1-27722-EcF11_2094	EcF11_2094	conserved hypothetical protein	4	-0.580376	0.286616
AAJU02000011.1-110415-pepN	pepN	aminopeptidase N	7	-1.9523	0.287014
AAJU02000050.1-10690-ilvM	ilvM	acetolactate synthase, isozyme II, small subunit	3	-2.72626	0.287067
AAJU02000038.1-16705-grcA	grcA	autonomous glycyl radical cofactor	4	3.50352	0.287236
AAJU02000009.1-45128-EcF11_1403	EcF11_1403	hypothetical protein	2	1.13584	0.287337
AAJU02000002.1-235634-EcF11_5195	EcF11_5195	inner membrane protein YhjW	58	0.174112	0.287366
AAJU02000037.1-31819-EcF11_1799	EcF11_1799	peptidase, S54 (rhomboid) family	13	-1.06154	0.287702
AAJU02000020.1-18480-EcF11_4908	EcF11_4908	putative ethanolamine utilization protein EutK	2	1.10013	0.28841
AAJU02000004.1-203703-dbpA	dbpA	ATP-independent RNA helicase DbpA	4	-1.44891	0.288436
AAJU02000009.1-117476-speA	speA	arginine decarboxylase	19	0.667268	0.289252
AAJU02000007.1-47582-EcF11_3955	EcF11_3955	peptidase, S54 (rhomboid) family	6	-0.536974	0.289265
AAJU02000005.1-176183-EcF11_3605	EcF11_3605	S fimbriae minor subunit SfaH	15	-0.17226	0.289281
AAJU02000028.1-9215-EcF11_1701	EcF11_1701	flagellar protein	42	-0.0786037	0.28964
AAJU02000038.1-25311-rseC	rseC	sigma-E factor regulatory protein RseC	10	-0.825059	0.289712
AAJU02000002.1-298724-hmuS	hmuS	hemin transport protein HmuS	17	0.967286	0.291068
AAJU02000016.1-53865-EcF11_2488	EcF11_2488	oxidoreductase, zinc-binding dehydrogenase family	15	-0.913444	0.291175
AAJU02000007.1-111343-ppiA	ppiA	peptidyl-prolyl cis-trans isomerase A	5	-0.613994	0.291245
AAJU02000015.1-9968-EcF11_2077	EcF11_2077	adenylate cyclase	6	-1.52818	0.291709
AAJU02000026.1-30185-dcuS	dcuS	sensory box sensor histidine kinase DcuS	21	0.394321	0.292087
AAJU02000002.1-161305-tdh	tdh	L-threonine 3-dehydrogenase	20	0.360094	0.292089
AAJU02000020.1-3724-pdxK	pdxK	pyridoxal kinase	2	-5.13809	0.292131
AAJU02000005.1-182466-EcF11_3611	EcF11_3611	ferric enterochelin esterase	10	0.129944	0.292538
AAJU02000053.1-13485-wecE	wecE	TDP-4-keto-6-deoxy-D-glucose transaminase	21	0.0824992	0.29265
AAJU02000005.1-27351-EcF11_3460	EcF11_3460	ImpA-related N-terminal domain protein	18	-0.493134	0.292987
AAJU02000011.1-79311-EcF11_3868	EcF11_3868	peptidase, M48B family	7	-0.323794	0.293135
AAJU02000020.1-44332-acrD	acrD	acriflavine resistance protein D	29	0.128033	0.293153
AAJU02000027.1-66367-fumC	fumC	fumarate hydratase	4	-0.353502	0.293172
AAJU02000005.1-105545-scrB	scrB	beta-fructofuranosidase	11	0.422016	0.293492
AAJU02000005.1-84134-EcF11_3514	EcF11_3514	hypothetical protein	2	-2.53598	0.293693
AAJU02000029.1-53053-EcF11_4599	EcF11_4599	invasin	39	0.319839	0.294152
AAJU02000007.1-151528-pioO	pioO	protein pioO	12	-0.141363	0.294354
AAJU02000005.1-56767-EcF11_3481	EcF11_3481	conserved hypothetical protein	15	0.0128763	0.294387
AAJU02000014.1-78035-EcF11_1910	EcF11_1910	rhodanese domain protein	5	0.191987	0.294406
AAJU02000034.1-47814-aaeX	aaeX	protein AaeX	3	-2.00155	0.294658
AAJU02000051.1-10835-EcF11_0028	EcF11_0028	stable plasmid inheritance protein	6	-1.8622	0.294765
AAJU02000012.1-44328-agaV	agaV	PTS system, N-acetylgalactosamine-specific, IIB component	6	-0.727316	0.294811
AAJU02000003.1-4087-mdoB	mdoB	phosphoglycerol transferase I	26	-0.0284068	0.295006
AAJU02000048.1-1028-rstA	rstA	transcriptional regulatory protein RstA	3	-5.38051	0.295087
AAJU02000006.1-24447-nrdE	nrdE	ribonucleoside-diphosphate reductase, alpha subunit	32	0.0921955	0.295242
AAJU02000019.1-15577-EcF11_2594	EcF11_2594	radical SAM domain protein	2	-1.57077	0.295708
AAJU02000007.1-48896-rtcR	rtcR	sigma-54 dependent transcriptional regulator RtcR	18	-0.399583	0.295892
AAJU02000003.1-204359-EcF11_0798	EcF11_0798	protein YjgK	10	-0.46547	0.296162
AAJU02000002.1-244032-EcF11_5204	EcF11_5204	serine transporter family protein	32	0.180208	0.296272
AAJU02000010.1-34256-EcF11_4654	EcF11_4654	putative lipoprotein	38	0.107887	0.296416
AAJU02000047.1-21155-zraP	zraP	zinc resistance-associated protein	6	-0.170546	0.297493
AAJU02000011.1-28204-EcF11_3819	EcF11_3819	conserved hypothetical protein	8	-0.831532	0.297578
AAJU02000003.1-254515-EcF11_0844	EcF11_0844	Unknown	10	0.147794	0.297795
AAJU02000021.1-75005-prc	prc	Unknown	2	-4.04634	0.29833
AAJU02000001.1-109478-yeeF	yeeF	amino acid permease	3	-1.27567	0.298738
AAJU02000025.1-70093-uvrY	uvrY	response regulator UvrY	2	-0.748787	0.298746
AAJU02000001.1-394649-pmrD	pmrD	polymyxin B resistance protein pmrD	4	-2.68297	0.299136
AAJU02000001.1-344877-pcaI	pcaI	3-oxoadipate CoA-transferase, subunit A	6	-2.64883	0.299211
AAJU02000016.1-6129-EcF11_2438	EcF11_2438	phage terminase small subunit	12	-0.932094	0.299529
AAJU02000031.1-7115-EcF11_0047	EcF11_0047	bacterial extracellular solute-binding protein, family 5	22	-0.711535	0.299553
AAJU02000001.1-85251-EcF11_0939	EcF11_0939	conserved hypothetical protein	4	1.84084	0.30024
AAJU02000020.1-73060-EcF11_4958	EcF11_4958	conserved hypothetical protein	4	-1.61489	0.300317
AAJU02000002.1-102325-EcF11_5061	EcF11_5061	nucleoside triphosphatase, D5 family	35	0.835185	0.300565
AAJU02000063.1-1114-EcF11_4612	EcF11_4612	fimbrial subunit	3	0.493216	0.300894
AAJU02000014.1-61356-EcF11_1888	EcF11_1888	putative membrane protein	4	-0.772924	0.300896
AAJU02000016.1-32513-EcF11_2471	EcF11_2471	putative transglycosylase	17	0.172231	0.301353
AAJU02000010.1-24421-EcF11_4644	EcF11_4644	PTS system, mannose/fructose/sorbose family, IIA component	3	-4.79665	0.301467
AAJU02000010.1-83712-soxR	soxR	redox-sensitive transcriptional activator SoxR	15	0.530667	0.301544
AAJU02000040.1-58-EcF11_3020	EcF11_3020	Unknown	6	0.269645	0.301735
AAJU02000030.1-25638-EcF11_2014	EcF11_2014	surface exclusion inner membrane protein	5	-4.21168	0.301795
AAJU02000001.1-209384-thiD	thiD	phosphomethylpyrimidine kinase	3	2.20043	0.301867
AAJU02000034.1-47873-aaeA	aaeA	p-hydroxybenzoic acid efflux pump subunit aaeA	18	0.60742	0.302652
AAJU02000006.1-51382-gutM	gutM	glucitol operon activator protein	6	-0.974268	0.30273
AAJU02000001.1-6172-EcF11_0888	EcF11_0888	NosB	6	-1.44244	0.303048
AAJU02000005.1-228976-EcF11_3656	EcF11_3656	hypothetical protein	2	2.04502	0.303075
AAJU02000003.1-207828-argF	argF	ornithine carbamoyltransferase	10	0.673907	0.303406
AAJU02000034.1-32335-EcF11_2837	EcF11_2837	Unknown	5	0.478903	0.303431
AAJU02000017.1-36091-metL	metL	aspartokinase/homoserine dehydrogenase II	3	-3.11685	0.303553
AAJU02000006.1-143596-EcF11_3197	EcF11_3197	type VI secretion-associated protein, family	15	1.48121	0.303587
AAJU02000013.1-32334-EcF11_0131	EcF11_0131	conserved hypothetical protein	5	-4.70181	0.30376
AAJU02000015.1-70086-EcF11_2136	EcF11_2136	protein YgiQ	11	1.75973	0.30401
AAJU02000001.1-71564-EcF11_0924	EcF11_0924	putative membrane protein	3	2.70842	0.304193
AAJU02000047.1-27575-EcF11_1607	EcF11_1607	hypothetical protein	2	1.53443	0.304513
AAJU02000010.1-76187-aphA	aphA	class B acid phosphatase	8	-0.0949567	0.305259
AAJU02000001.1-270079-cirA	cirA	colicin I receptor	12	0.285214	0.305317
AAJU02000005.1-69140-fucI	fucI	L-fucose isomerase	22	0.236988	0.305383
AAJU02000010.1-84638-EcF11_4703	EcF11_4703	inorganic anion transporter, sulfate permease (SulP) family	18	-0.234918	0.305428
AAJU02000051.1-8901-EcF11_0024	EcF11_0024	UV protection and mutation protein	4	-1.69744	0.305469
AAJU02000029.1-28363-EcF11_4578	EcF11_4578	transcriptional regulator, LysR family	11	-0.436759	0.305687
AAJU02000011.1-68210-EcF11_3859	EcF11_3859	major facilitator family transporter	11	-1.32734	0.305968
AAJU02000005.1-29701-EcF11_3463	EcF11_3463	type VI secretion protein, family	9	0.756999	0.306074
AAJU02000005.1-175796-EcF11_3604	EcF11_3604	S-fimbrial adhesin protein SfaS	2	0.243784	0.306168
AAJU02000016.1-43289-hmp	hmp	flavohemoprotein	14	0.242354	0.307168
AAJU02000032.1-37493-gsiD	gsiD	glutathione ABC transporter, permease protein GsiD	6	-0.212694	0.307317
AAJU02000028.1-33283-sbcD	sbcD	nuclease SbcCD, D subunit	14	0.297584	0.307334
AAJU02000028.1-28836-araJ	araJ	protein araJ	13	0.584025	0.307337
AAJU02000004.1-245550-EcF11_0492	EcF11_0492	transcriptional regulator, LysR family	2	-2.87258	0.30774
AAJU02000023.1-31314-EcF11_4242	EcF11_4242	Unknown	6	-1.7301	0.307956
AAJU02000035.1-31632-EcF11_3264	EcF11_3264	oxidoreductase, zinc-binding dehydrogenase family	13	-0.16082	0.308359
AAJU02000001.1-370399-EcF11_1205	EcF11_1205	putative lipopolysaccharide kinase InaA	4	-1.50161	0.308558
AAJU02000034.1-48830-aaeB	aaeB	p-hydroxybenzoic acid efflux pump subunit aaeB	40	-0.0805129	0.308639
AAJU02000021.1-7193-araG	araG	L-arabinose ABC transporter, ATP-binding protein	3	-2.67302	0.310234
AAJU02000036.1-20167-EcF11_2281	EcF11_2281	putative 2-dehydro-3-deoxyphosphogluconate aldolase/4-hydroxy-2-oxoglutarate aldolase	13	-1.17883	0.310848
AAJU02000013.1-34440-EcF11_0136	EcF11_0136	hypothetical protein	5	-0.486544	0.310874
AAJU02000043.1-6715-galM	galM	galactose mutarotase	6	-0.917686	0.311108
AAJU02000003.1-229797-EcF11_0822	EcF11_0822	putative sugar ABC transporter, permease protein	11	0.347115	0.311192
AAJU02000001.1-349160-EcF11_1193	EcF11_1193	conserved hypothetical protein	8	-0.752147	0.311837
AAJU02000069.1-673-adhC	adhC	S-(hydroxymethyl)glutathione dehydrogenase/class III alcohol dehydrogenase	4	-1.49996	0.31187
AAJU02000026.1-59911-frdB	frdB	fumarate reductase, iron-sulfur protein	13	1.31908	0.311989
AAJU02000032.1-35290-gsiB	gsiB	glutathione ABC transporter, periplasmic glutathione-binding protein GsiB	12	-0.839259	0.312671
AAJU02000011.1-34755-EcF11_3824	EcF11_3824	site-specific recombinase, phage integrase family	15	-1.21981	0.312753
AAJU02000008.1-118855-aroH	aroH	3-deoxy-7-phosphoheptulonate synthase, Trp-sensitive	4	-0.680302	0.312884
AAJU02000014.1-67463-EcF11_1900	EcF11_1900	phopholipase D	5	-1.79826	0.312936
AAJU02000044.1-1994-EcF11_4523	EcF11_4523	hypothetical protein	2	-4.09939	0.312953
AAJU02000005.1-18384-recD	recD	exodeoxyribonuclease V, alpha subunit	3	-2.10074	0.312962
AAJU02000002.1-13324-asnA	asnA	aspartate--ammonia ligase	5	-0.161058	0.313468
AAJU02000014.1-27855-torD	torD	chaperone protein TorD	2	0.358036	0.314754
AAJU02000020.1-14511-EcF11_4903	EcF11_4903	putative inner membrane protein YfeZ	4	-0.388363	0.314839
AAJU02000008.1-43298-msrB	msrB	methionine-R-sulfoxide reductase	2	-4.48194	0.315584
AAJU02000001.1-454144-EcF11_1290	EcF11_1290	div protein	8	0.078094	0.316322
AAJU02000001.1-385091-EcF11_1219	EcF11_1219	outer membrane protein, YfaZ	2	-2.77298	0.316331
AAJU02000009.1-98985-EcF11_1462	EcF11_1462	conserved hypothetical protein	3	-0.943712	0.316357
AAJU02000056.1-5764-moaE	moaE	molybdopterin converting factor, subunit 2	3	-1.25808	0.316528
AAJU02000001.1-204385-yegT	yegT	nucleoside transporter	11	0.555134	0.316784
AAJU02000045.1-6559-guaC	guaC	guanosine monophosphate reductase	15	0.0745668	0.317137
AAJU02000029.1-61976-EcF11_4604	EcF11_4604	Unknown	7	-0.566059	0.317351
AAJU02000011.1-75086-EcF11_3864	EcF11_3864	Unknown	3	-1.86458	0.317545
AAJU02000004.1-44376-EcF11_0297	EcF11_0297	iron(III) ABC transporter, permease protein	4	1.08734	0.317732
AAJU02000001.1-380032-EcF11_1215	EcF11_1215	transporter, major facilitator family	7	-0.706641	0.31833
AAJU02000040.1-32697-EcF11_3038	EcF11_3038	lipoprotein inner membrane ABC-transporter	3	-1.16748	0.318377
AAJU02000019.1-66255-EcF11_2640	EcF11_2640	putative membrane protein	2	-4.57064	0.319265
AAJU02000009.1-41120-kpsD	kpsD	polysialic acid capsule transport protein KpsD	19	0.0434066	0.319282
AAJU02000007.1-76299-EcF11_3978	EcF11_3978	hypothetical protein	4	-2.47294	0.319329
AAJU02000003.1-257159-EcF11_0847	EcF11_0847	CoA-transferase	32	0.676187	0.319919
AAJU02000020.1-28854-eutM	eutM	ethanolamine utilization protein EutM	2	-2.75327	0.319926
AAJU02000001.1-262340-mglC	mglC	galactose ABC transporter, permease protein	3	1.042	0.319929
AAJU02000003.1-150789-EcF11_0740	EcF11_0740	UidR transriptional regulator	19	0.12706	0.31999
AAJU02000011.1-37184-EcF11_3829	EcF11_3829	conserved hypothetical protein	3	-1.40603	0.320274
AAJU02000009.1-82362-EcF11_1448	EcF11_1448	PixA protein	8	-0.497593	0.321213
AAJU02000041.1-5473-EcF11_0213	EcF11_0213	CcdB protein	5	-0.102606	0.321496
AAJU02000003.1-210316-EcF11_0804	EcF11_0804	arginine repressor, ArgR	7	-0.486506	0.322263
AAJU02000031.1-20788-maa	maa	maltose O-acetyltransferase	10	-0.30642	0.322465
AAJU02000032.1-50584-EcF11_1345	EcF11_1345	conserved hypothetical protein	3	3.03836	0.322778
AAJU02000002.1-60207-recF	recF	DNA replication and repair protein RecF	8	-0.938354	0.322792
AAJU02000015.1-89259-gsp	gsp	glutathionylspermidine amidase/glutathionylspermidine synthase	26	0.145613	0.323024
AAJU02000008.1-144499-sufB	sufB	FeS assembly protein SufB	3	-7.61335	0.323153
AAJU02000002.1-200592-EcF11_5161	EcF11_5161	2,3-diketo-l-gulonate trap transporter large permease protein yian	22	0.271595	0.323409
AAJU02000012.1-101645-ebgA	ebgA	beta-galactosidase, subunit alpha	50	0.180584	0.323481
AAJU02000046.1-12681-EcF11_2541	EcF11_2541	HAD-superfamily hydrolase	7	0.150886	0.323849
AAJU02000011.1-21612-poxB	poxB	pyruvate dehydrogenase	10	1.27169	0.324456
AAJU02000016.1-41431-EcF11_2478	EcF11_2478	sigma-54 dependent response regulator	6	-1.59964	0.324894
AAJU02000023.1-26046-nadR	nadR	nicotinamide-nucleotide adenylyltransferase	24	0.518596	0.325136
AAJU02000010.1-96717-nrfC	nrfC	cytochrome c nitrite reductase, Fe-S protein	7	-0.910245	0.325572
AAJU02000027.1-29948-EcF11_3319	EcF11_3319	fusaric acid resistance domain protein	7	-0.94865	0.325839
AAJU02000004.1-57061-ychM	ychM	sulfate permease	4	-0.70408	0.32594
AAJU02000051.1-8326-EcF11_0023	EcF11_0023	conserved hypothetical protein	11	-1.12351	0.326251
AAJU02000014.1-90913-flgM	flgM	negative regulator of flagellin synthesis FlgM	3	0.633968	0.326287
AAJU02000019.1-62432-EcF11_2636	EcF11_2636	conserved hypothetical protein	2	-2.66326	0.326342
AAJU02000033.1-57215-EcF11_1570	EcF11_1570	conserved hypothetical protein	4	0.553725	0.326522
AAJU02000021.1-3449-EcF11_4101	EcF11_4101	ferritin family protein	3	-0.675693	0.327078
AAJU02000025.1-15685-EcF11_3376	EcF11_3376	prepilin-type N- cleavage/methylation domain protein	7	-0.000855292	0.327265
AAJU02000005.1-175288-EcF11_3602	EcF11_3602	S-fimbrial adhesin protein SfaG	3	-0.867085	0.327277
AAJU02000014.1-1486-mgsA	mgsA	methylglyoxal synthase	3	-3.41941	0.327805
AAJU02000057.1-8996-hflX	hflX	GTP-binding protein HflX	2	-3.38645	0.328361
AAJU02000015.1-50185-mdaB	mdaB	modulator of drug activity B	4	-1.42723	0.328875
AAJU02000004.1-187493-EcF11_0439	EcF11_0439	conserved hypothetical protein	5	-4.06903	0.329129
AAJU02000037.1-33201-gltI	gltI	glutamate/aspartate ABC transporter, periplasmic glutamate/aspartate-binding protein	3	-0.922024	0.329292
AAJU02000038.1-38282-EcF11_4812	EcF11_4812	DNA N-4 cytosine methyltransferase M.NgoMXV	8	0.0369475	0.329753
AAJU02000005.1-161195-EcF11_3584	EcF11_3584	Unknown	7	-0.616891	0.330092
AAJU02000032.1-16310-rhtA	rhtA	threonine/homoserine efflux transporter RhtA	6	-0.140954	0.330429
AAJU02000001.1-243826-EcF11_1086	EcF11_1086	ABC transporter, quaternary amine uptake transporter (QAT) family, substrate-binding protein	4	-1.53828	0.330483
AAJU02000032.1-24938-EcF11_1324	EcF11_1324	sugar phosphatase SupH	8	-1.50163	0.330662
AAJU02000003.1-100422-dsdA	dsdA	D-serine ammonia-lyase	5	1.15895	0.33116
AAJU02000003.1-168153-EcF11_0761	EcF11_0761	fimbrial usher protein	39	1.337	0.331451
AAJU02000001.1-261059-EcF11_1105	EcF11_1105	dihydroorotate dehydrogenase family protein	11	-1.17149	0.332094
AAJU02000008.1-54375-ansA	ansA	L-asparaginase 1	5	-0.482676	0.33226
AAJU02000021.1-29901-torY	torY	trimethylamine N-oxide reductase III, c-type cytochrome subunit TorY	3	-3.36369	0.332373
AAJU02000050.1-6526-EcF11_5303	EcF11_5303	conserved hypothetical protein	7	1.46924	0.332551
AAJU02000002.1-46314-EcF11_5006	EcF11_5006	conserved hypothetical protein	11	-0.11037	0.332781
AAJU02000005.1-177606-EcF11_3607	EcF11_3607	putative cyclic diguanylate phosphodiesterase (EAL) domain	5	0.699927	0.332803
AAJU02000003.1-225514-yjgA	yjgA	YjgA protein	4	-0.322046	0.333743
AAJU02000003.1-258611-EcF11_0848	EcF11_0848	pyridine nucleotide-disulphide oxidoreductase	22	0.187916	0.333751
AAJU02000012.1-43442-agaW	agaW	PTS system, N-acetylgalactosamine-specific, IIC component	12	0.566003	0.333977
AAJU02000025.1-48288-fliF	fliF	flagellar M-ring protein FliF	4	-1.51688	0.334138
AAJU02000036.1-47872-rhtB	rhtB	homoserine/homoserine lactone efflux protein	10	0.404631	0.33447
AAJU02000002.1-241234-dppC	dppC	dipeptide ABC transporter, permease protein DppC	9	0.0469802	0.334776
AAJU02000011.1-15618-EcF11_3807	EcF11_3807	putative lipoprotein	11	0.0452244	0.335319
AAJU02000002.1-74010-ibpB	ibpB	small heat shock protein IbpB	10	0.00456679	0.335416
AAJU02000011.1-20326-ltaE	ltaE	low-specificity L-threonine aldolase	3	-1.03899	0.335466
AAJU02000002.1-308576-EcF11_5260	EcF11_5260	amino acid/peptide transporter	28	-0.0761846	0.335491
AAJU02000075.1-1623-EcF11_4091	EcF11_4091	putative ATP-dependent RNA helicase RhlE	7	-0.360079	0.335536
AAJU02000041.1-10791-fixX	fixX	ferredoxin homolog FixX	2	-5.37521	0.33579
AAJU02000027.1-49007-EcF11_3341	EcF11_3341	oxidoreductase, NAD-binding	3	-5.08715	0.335818
AAJU02000007.1-141565-gspK1	gspK1	general secretion pathway protein K	19	1.18831	0.336021
AAJU02000025.1-42623-fliL	fliL	flagellar basal body-associated protein FliL	2	-4.67817	0.336242
AAJU02000007.1-143251-gspI1	gspI1	general secretion pathway protein I	7	-0.772835	0.336543
AAJU02000001.1-225548-EcF11_1070	EcF11_1070	molybdate metabolism regulator MolR homolog	25	0.166247	0.336873
AAJU02000024.1-13041-kduD	kduD	2-deoxy-D-gluconate 3-dehydrogenase	10	0.270369	0.336965
AAJU02000011.1-88537-EcF11_3875	EcF11_3875	conserved hypothetical protein	12	1.13307	0.337954
AAJU02000013.1-34867-EcF11_0137	EcF11_0137	Unknown	3	-1.32469	0.338071
AAJU02000004.1-213966-hslJ	hslJ	heat shock protein HslJ	2	-1.70201	0.338177
AAJU02000003.1-144809-EcF11_0732	EcF11_0732	cytotoxic necrotizing factor	7	1.69685	0.338214
AAJU02000002.1-323188-nikC	nikC	nickel ABC transporter, permease protein NikC	18	0.190648	0.338834
AAJU02000001.1-290859-EcF11_1135	EcF11_1135	elongation factor P family protein	3	2.42588	0.339367
AAJU02000002.1-134619-ligA	ligA	DNA ligase, NAD-dependent	39	0.711528	0.339598
AAJU02000033.1-57552-EcF11_1571	EcF11_1571	conserved hypothetical protein	4	0.4503	0.339719
AAJU02000002.1-203833-dlgD	dlgD	3-dehydro-L-gulonate 2-dehydrogenase	13	0.124175	0.340117
AAJU02000014.1-46733-EcF11_1874	EcF11_1874	conserved hypothetical protein	3	1.03638	0.340142
AAJU02000003.1-20446-EcF11_0608	EcF11_0608	Z5950	6	1.83202	0.340322
AAJU02000015.1-42775-fitA	fitA	TonB-dependent outer membrane ferric coprogen receptor FitA	35	0.0889755	0.341208
AAJU02000041.1-11295-fixC	fixC	protein FixC	16	0.064935	0.341326
AAJU02000008.1-84-EcF11_4361	EcF11_4361	Unknown	2	-2.74193	0.34196
AAJU02000009.1-68324-EcF11_1435	EcF11_1435	conserved hypothetical protein	3	-6.51969	0.342281
AAJU02000033.1-41206-EcF11_1555	EcF11_1555	transcriptional regulator, AraC family	14	0.80615	0.343657
AAJU02000003.1-52522-EcF11_0640	EcF11_0640	type-1 fimbrial protein homolog	7	-1.17781	0.343659
AAJU02000030.1-15659-traX	traX	type IV secretion-like conjugative transfer system pilin acetylase TraX	12	-0.330961	0.344213
AAJU02000003.1-132281-EcF11_0726	EcF11_0726	oxidoreductase molybdopterin binding	15	1.37523	0.344996
AAJU02000007.1-20255-EcF11_3932	EcF11_3932	ATP-dependent DNA helicase, RecQ family	51	0.369419	0.345025
AAJU02000003.1-74744-EcF11_0671	EcF11_0671	hypothetical protein	3	-1.20014	0.34541
AAJU02000004.1-155703-eefD	eefD	multidrug efflux transport protein EefD	4	-2.05811	0.34601
AAJU02000014.1-22315-torT	torT	periplasmic protein TorT	5	-0.639183	0.346107
AAJU02000004.1-240294-aldA	aldA	aldehyde dehydrogenase A	3	-2.03661	0.346323
AAJU02000039.1-24239-EcF11_1967	EcF11_1967	allophanate hydrolase, subunit 1	6	-0.785714	0.346527
AAJU02000019.1-60373-ansP	ansP	L-asparagine permease	5	-0.226883	0.346772
AAJU02000001.1-281467-EcF11_1126	EcF11_1126	nucleoside transporter, NupC family	12	0.0566529	0.347212
AAJU02000030.1-58023-EcF11_2057	EcF11_2057	conserved hypothetical protein	5	-0.562108	0.347298
AAJU02000010.1-39531-malF	malF	maltose/maltodextrin ABC transporter, permease protein MalF	24	0.647691	0.347447
AAJU02000045.1-18489-EcF11_4308	EcF11_4308	putative colicin immunity protein	3	-0.709184	0.347692
AAJU02000016.1-69551-pepB	pepB	peptidase B	7	-0.346561	0.347907
AAJU02000051.1-15970-EcF11_0035	EcF11_0035	conserved hypothetical protein	5	-0.0947791	0.347978
AAJU02000030.1-37433-traW	traW	type IV secretion-like conjugative transfer system protein TraW	8	-0.961642	0.348962
AAJU02000024.1-6869-EcF11_0530	EcF11_0530	Unknown	4	-0.924809	0.349061
AAJU02000003.1-52281-EcF11_0638	EcF11_0638	type-1 fimbrial protein homolog	2	1.36979	0.349488
AAJU02000009.1-54466-EcF11_1416	EcF11_1416	putative GTPase	7	-0.899102	0.351223
AAJU02000003.1-131285-EcF11_0725	EcF11_0725	putative B-type cytochomre	13	0.595797	0.352167
AAJU02000010.1-60744-EcF11_4682	EcF11_4682	aromatic-amino-acid aminotransferase	14	-0.150594	0.352571
AAJU02000001.1-135963-galF	galF	regulatory protein GalF	2	-5.11997	0.352696
AAJU02000034.1-23913-EcF11_2829	EcF11_2829	class II aldolase, tagatose bisphosphate family	14	-0.197575	0.35276
AAJU02000018.1-42368-fhuB	fhuB	ferrichrome ABC transporter, permease protein FhuB	11	-0.193706	0.353076
AAJU02000031.1-36052-recR	recR	recombination protein RecR	3	-2.78184	0.353507
AAJU02000013.1-74128-entC	entC	isochorismate synthase, entC	13	-0.965254	0.35374
AAJU02000012.1-82776-uxaC	uxaC	glucuronate isomerase	15	-0.365272	0.353782
AAJU02000032.1-50225-mdfA	mdfA	multidrug translocase MdfA	5	-1.61112	0.353797
AAJU02000045.1-12349-ampE	ampE	protein AmpE	11	0.220093	0.353832
AAJU02000011.1-9990-EcF11_3800	EcF11_3800	putative membrane protein	4	-1.25515	0.353947
AAJU02000029.1-27096-EcF11_4576	EcF11_4576	ankyrin repeat protein	5	-1.35792	0.354708
AAJU02000011.1-115697-EcF11_3895	EcF11_3895	ABC transporter, periplasmic substrate-binding protein, aliphatic sulfonates family	10	-0.299521	0.355632
AAJU02000016.1-23685-EcF11_2460	EcF11_2460	putative bacteriophage protein	3	0.990567	0.355919
AAJU02000023.1-53874-EcF11_4262	EcF11_4262	tail assembly protein	3	-6.54401	0.3561
AAJU02000015.1-101758-EcF11_2172	EcF11_2172	NAD dependent epimerase/dehydratase family protein	4	-2.87601	0.35642
AAJU02000012.1-91024-EcF11_3760	EcF11_3760	conserved hypothetical protein	16	0.349198	0.356514
AAJU02000033.1-5063-sixA	sixA	phosphohistidine phosphatase SixA	3	-3.55199	0.356628
AAJU02000024.1-34892-EcF11_0555	EcF11_0555	oxidoreductase, pyridine nucleotide-disulfide family	51	0.24781	0.356834
AAJU02000030.1-41133-EcF11_2032	EcF11_2032	Unknown	2	-1.38781	0.357149
AAJU02000009.1-7071-EcF11_1371	EcF11_1371	Unknown	7	0.133851	0.357273
AAJU02000003.1-207074-arcC	arcC	carbamate kinase	11	0.247701	0.357503
AAJU02000013.1-12409-EcF11_0113	EcF11_0113	2-hydroxy-3-oxopropionate reductase	8	0.163982	0.357749
AAJU02000038.1-7511-kgtP	kgtP	alpha-ketoglutarate permease	18	-0.715535	0.357867
AAJU02000009.1-88346-EcF11_1454	EcF11_1454	PixG protein	4	0.109107	0.357893
AAJU02000002.1-39644-bglH	bglH	glucoside specific outer membrane porin BglH	13	0.812106	0.358356
AAJU02000054.1-15275-dprA	dprA	DNA protecting protein DprA	28	-0.271612	0.358507
AAJU02000036.1-46313-EcF11_2307	EcF11_2307	hydrolase, Cof family	11	-0.664637	0.358569
AAJU02000023.1-37722-EcF11_4249	EcF11_4249	radical SAM domain protein	7	0.154837	0.358829
AAJU02000029.1-46559-EcF11_4592	EcF11_4592	cysteine-rich domain protein	10	0.514765	0.359187
AAJU02000026.1-32839-EcF11_2394	EcF11_2394	hypothetical protein	6	0.591545	0.359326
AAJU02000009.1-48962-EcF11_1411	EcF11_1411	antirestriction protein	10	0.401542	0.359655
AAJU02000018.1-1867-EcF11_1616	EcF11_1616	peptidyl-tRNA hydrolase domain protein	3	-4.09768	0.360155
AAJU02000011.1-75843-EcF11_3865	EcF11_3865	conserved hypothetical protein	7	-0.571917	0.360202
AAJU02000014.1-72648-mdoH	mdoH	glucans biosynthesis glucosyltransferase H	9	-0.174209	0.36025
AAJU02000001.1-95984-EcF11_0946	EcF11_0946	conserved hypothetical protein	2	1.94196	0.360484
AAJU02000007.1-125808-EcF11_4030	EcF11_4030	slyX protein	3	-1.93912	0.360524
AAJU02000013.1-13457-EcF11_0114	EcF11_0114	permease, cytosine/purine, uracil, thiamine, allantoin family	8	-0.936791	0.360885
AAJU02000016.1-10479-EcF11_2442	EcF11_2442	putative bacteriophage protein	5	-0.321874	0.360936
AAJU02000008.1-94127-katE	katE	catalase HPII	6	-2.04558	0.361099
AAJU02000037.1-7212-EcF11_1770	EcF11_1770	putative inner membrane protein	8	1.13824	0.361113
AAJU02000033.1-40556-EcF11_1554	EcF11_1554	response regulator	7	1.29507	0.361154
AAJU02000002.1-165795-gpmI	gpmI	2,3-bisphosphoglycerate-independent phosphoglycerate mutase	24	0.68869	0.361787
AAJU02000007.1-96518-EcF11_4000	EcF11_4000	conserved hypothetical protein	21	0.0568456	0.361911
AAJU02000005.1-228534-EcF11_3655	EcF11_3655	Unknown	2	0.970452	0.362211
AAJU02000038.1-42234-EcF11_4817	EcF11_4817	Bbp40	3	1.19747	0.362664
AAJU02000004.1-214561-idhA	idhA	D-lactate dehydrogenase	2	-3.53945	0.362898
AAJU02000004.1-195931-EcF11_0449	EcF11_0449	transcriptional regulator, AraC family	3	-2.70699	0.363212
AAJU02000020.1-49553-EcF11_4935	EcF11_4935	esterase, AB hydrolase 2 family	4	-1.02264	0.363462
AAJU02000001.1-173781-EcF11_1023	EcF11_1023	conserved hypothetical protein	3	-2.37996	0.363985
AAJU02000012.1-46318-EcF11_3716	EcF11_3716	transcriptional regulator, DeoR family	16	0.315223	0.364203
AAJU02000022.1-65694-EcF11_2776	EcF11_2776	phage major capsid protein E	2	-2.99891	0.364272
AAJU02000014.1-43770-EcF11_1871	EcF11_1871	hypothetical protein	2	2.91212	0.364361
AAJU02000028.1-21436-EcF11_1713	EcF11_1713	MASE2 domain/diguanylate cyclase	12	-0.486855	0.364829
AAJU02000005.1-107176-scrA	scrA	PTS system sucrose-specific EIIBC component ScrA	13	0.653386	0.365009
AAJU02000022.1-39506-rluE	rluE	ribosomal large subunit pseudouridine synthase E	3	-0.197287	0.365244
AAJU02000006.1-129253-EcF11_3185	EcF11_3185	hcp	8	0.960187	0.365798
AAJU02000007.1-63119-gntX	gntX	protein GntX	12	-0.0724982	0.366622
AAJU02000046.1-3207-pldA	pldA	phospholipase A1	29	0.319715	0.367751
AAJU02000003.1-14364-tsr	tsr	methyl-accepting chemotaxis protein I	19	-0.27026	0.368165
AAJU02000001.1-76950-EcF11_0932	EcF11_0932	hypothetical protein	6	-0.67304	0.369176
AAJU02000002.1-17773-gidB	gidB	16S rRNA methyltransferase GidB	11	-0.0417589	0.369275
AAJU02000055.1-9116-EcF11_2875	EcF11_2875	toluene ABC transporter, permease protein	11	-0.133086	0.369835
AAJU02000026.1-57744-ampC	ampC	beta-lactamase precursor	25	0.960856	0.370189
AAJU02000049.1-9179-EcF11_2199	EcF11_2199	Unknown	4	2.18654	0.3712
AAJU02000006.1-47008-mltB	mltB	lytic murein transglycosylase B	16	0.132809	0.371347
AAJU02000014.1-47735-EcF11_1875	EcF11_1875	Tat-translocated enzyme	5	-0.880478	0.372504
AAJU02000007.1-101329-EcF11_4006	EcF11_4006	putative membrane protein	16	0.102278	0.372964
AAJU02000009.1-139087-argO	argO	arginine exporter protein ArgO	6	0.328894	0.372974
AAJU02000027.1-8247-EcF11_3295	EcF11_3295	conserved hypothetical protein	6	-1.52471	0.373031
AAJU02000001.1-110199-EcF11_0967	EcF11_0967	transcriptional regulator, LysR family	8	0.629787	0.373103
AAJU02000056.1-6735-EcF11_4195	EcF11_4195	putative membrane protein	4	-1.48831	0.373238
AAJU02000011.1-112709-ssuB	ssuB	ABC transporter, ATP-binding protein	3	-1.7471	0.373309
AAJU02000006.1-48283-srlA	srlA	PTS system, glucitol/sorbitol-specific, IIC component	6	-0.475452	0.373329
AAJU02000015.1-81028-EcF11_2149	EcF11_2149	conserved hypothetical protein	5	0.0895893	0.373351
AAJU02000003.1-172688-EcF11_0767	EcF11_0767	minor pilin subunit PapF	4	0.550242	0.373904
AAJU02000021.1-61786-EcF11_4162	EcF11_4162	hydrolase, carbon-nitrogen family	3	-2.25994	0.374021
AAJU02000010.1-61963-sucA	sucA	oxoglutarate dehydrogenase (succinyl-transferring), E1 component	55	0.187643	0.374114
AAJU02000002.1-8239-kup	kup	potassium uptake protein	48	0.497707	0.374155
AAJU02000026.1-27605-dcuB	dcuB	anaerobic C4-dicarboxylate transporter DcuB	18	0.789236	0.375138
AAJU02000003.1-235045-EcF11_0827	EcF11_0827	conserved hypothetical protein	49	0.352627	0.375224
AAJU02000007.1-88444-EcF11_3992	EcF11_3992	protein transporter HofQ	16	0.498161	0.375428
AAJU02000032.1-51954-EcF11_1347	EcF11_1347	transporter, major facilitator family	8	1.66937	0.375601
AAJU02000002.1-44232-EcF11_5004	EcF11_5004	inorganic anion transporter, sulfate permease (SulP) family	27	0.670763	0.375847
AAJU02000020.1-35305-tal1	tal1	transaldolase	13	-0.401136	0.376048
AAJU02000010.1-9433-aceA	aceA	isocitrate lyase	22	-0.151912	0.377396
AAJU02000030.1-197-EcF11_1989	EcF11_1989	Unknown	6	-0.273398	0.377777
AAJU02000050.1-5555-hdfR	hdfR	transcriptional regulator HdfR	4	-2.05343	0.378237
AAJU02000007.1-88104-EcF11_3991	EcF11_3991	conserved hypothetical protein	6	-0.43435	0.378455
AAJU02000012.1-91726-EcF11_3761	EcF11_3761	methyltransferase family protein	14	0.0418383	0.378636
AAJU02000010.1-65892-lpdA	lpdA	dihydrolipoyl dehydrogenase	22	-0.754226	0.378702
AAJU02000015.1-81433-EcF11_2150	EcF11_2150	hypothetical protein	3	0.745937	0.379234
AAJU02000025.1-33393-EcF11_3392	EcF11_3392	putative membrane protein	4	0.143959	0.379295
AAJU02000043.1-12931-modE	modE	transcriptional regulator ModE	14	-0.321132	0.379375
AAJU02000006.1-66762-hycG	hycG	formate hydrogenlyase, subunit G	8	-0.283436	0.379569
AAJU02000039.1-31879-kdpB	kdpB	K+-transporting ATPase, B subunit	8	-0.814286	0.379613
AAJU02000041.1-28432-rihC	rihC	nonspecific ribonucleoside hydrolase RihC	11	1.04772	0.379646
AAJU02000006.1-113236-EcF11_3169	EcF11_3169	Unknown	4	1.1262	0.379901
AAJU02000003.1-202791-EcF11_0796	EcF11_0796	conserved hypothetical protein	3	-1.91711	0.380106
AAJU02000049.1-26477-EcF11_2222	EcF11_2222	IS629 transposase orfA	3	-0.429896	0.380258
AAJU02000007.1-6710-EcF11_3917	EcF11_3917	sn-glycerol 3-phosphate transport protein	16	0.513778	0.380333
AAJU02000034.1-10196-EcF11_2815	EcF11_2815	putative lipoprotein	3	2.00043	0.380477
AAJU02000001.1-313718-EcF11_1160	EcF11_1160	cytochrome c-type biogenesis family protein	8	-0.254824	0.380776
AAJU02000006.1-73859-hypA2	hypA2	hydrogenase nickel insertion protein HypA	4	0.27267	0.380916
AAJU02000006.1-55004-norV	norV	anaerobic nitric oxide reductase flavorubredoxin	18	-0.44006	0.381276
AAJU02000017.1-31967-EcF11_2958	EcF11_2958	conserved hypothetical protein	8	-0.748216	0.381311
AAJU02000086.1-583-EcF11_2691	EcF11_2691	RecA-mediated autopeptidases	4	0.979058	0.381461
AAJU02000036.1-23991-udp	udp	uridine phosphorylase	19	0.11085	0.381635
AAJU02000001.1-198150-gatC	gatC	PTS system, galactitol-specific IIC component	8	0.846265	0.381967
AAJU02000004.1-43293-EcF11_0296	EcF11_0296	iron(III) ABC transporter, ATP-binding protein	3	1.25544	0.382263
AAJU02000001.1-37628-EcF11_0899	EcF11_0899	3-hydroxybutyryl-coa dehydrogenase	8	-0.266304	0.382391
AAJU02000003.1-135335-EcF11_0729	EcF11_0729	RTX C- domain family	24	0.33838	0.382511
AAJU02000063.1-1408-EcF11_4613	EcF11_4613	fimbrial protein	3	-0.793513	0.382541
AAJU02000005.1-5130-ppdA	ppdA	prepilin peptidase-dependent protein A	5	-0.93423	0.38257
AAJU02000019.1-10463-EcF11_2590	EcF11_2590	molybdopterin oxidoreductase, alpha subunit	3	-0.568129	0.382622
AAJU02000001.1-92756-EcF11_0944	EcF11_0944	conserved hypothetical protein	2	1.98856	0.38269
AAJU02000028.1-327-EcF11_1691	EcF11_1691	hypothetical protein	8	1.47076	0.382822
AAJU02000010.1-41449-malK	malK	maltose/maltodextrin ABC transporter, ATP-binding protein MalK	13	-0.216437	0.38301
AAJU02000002.1-216912-xylA	xylA	xylose isomerase	19	0.815009	0.383508
AAJU02000014.1-99443-flgK	flgK	flagellar hook-associated protein FlgK	7	-1.37009	0.383715
AAJU02000005.1-171566-EcF11_3599	EcF11_3599	chaperone protein FimC	5	1.671	0.383878
AAJU02000053.1-6347-wecA	wecA	undecaprenyl-phosphate alpha-N-acetylglucosaminyl 1-phosphatetransferase	21	0.425382	0.384166
AAJU02000005.1-24865-EcF11_3457	EcF11_3457	Unknown	2	0.512211	0.384626
AAJU02000013.1-91063-rnk	rnk	regulator of nucleoside diphosphate kinase	5	-2.25608	0.385246
AAJU02000035.1-48272-fdhD	fdhD	formate dehydrogenase accessory protein FdhD	13	0.0934494	0.385281
AAJU02000043.1-10187-galE	galE	UDP-glucose 4-epimerase	7	1.86567	0.385619
AAJU02000058.1-4792-EcF11_2342	EcF11_2342	conserved hypothetical protein	2	1.37813	0.385631
AAJU02000025.1-53493-EcF11_3417	EcF11_3417	outer membrane porin protein LC	3	-2.6371	0.386268
AAJU02000009.1-139653-EcF11_1509	EcF11_1509	conserved hypothetical protein	14	0.0367656	0.387307
AAJU02000011.1-102593-EcF11_3885	EcF11_3885	Tat (twin-arginine translocation) pathway signal sequence domain/peptidase M15 family protein	3	-4.18954	0.387309
AAJU02000001.1-291873-EcF11_1136	EcF11_1136	Unknown	12	1.24944	0.387698
AAJU02000031.1-48676-EcF11_0084	EcF11_0084	conserved hypothetical protein	6	0.933689	0.389067
AAJU02000034.1-13852-acrE	acrE	acriflavine resistance protein E	11	0.729781	0.389402
AAJU02000007.1-30292-glgC	glgC	glucose-1-phosphate adenylyltransferase	22	-0.0814266	0.389697
AAJU02000010.1-122566-alsC	alsC	D-allose transport system permease protein AlsC	17	0.2223	0.389716
AAJU02000004.1-243710-EcF11_0491	EcF11_0491	Unknown	5	-1.02241	0.389855
AAJU02000024.1-64376-gcvP	gcvP	glycine dehydrogenase	25	-0.685248	0.391565
AAJU02000017.1-3231-rhaR	rhaR	transcriptional activator RhaR	14	-0.124734	0.391694
AAJU02000020.1-16722-hemF	hemF	coproporphyrinogen III oxidase, aerobic	12	-0.0704952	0.392126
AAJU02000009.1-111571-rsmE	rsmE	16S rRNA methyltransferase RsmE	8	-0.0195575	0.392417
AAJU02000011.1-8569-potH	potH	putrescine ABC transporter, permease protein PotH	2	0.933802	0.39302
AAJU02000017.1-24033-menA	menA	1,4-dihydroxy-2-naphthoate octaprenyltransferase	23	-0.0174208	0.393391
AAJU02000002.1-81229-EcF11_5039	EcF11_5039	conserved hypothetical protein	6	0.659552	0.393483
AAJU02000018.1-38014-btuF	btuF	cobalamin ABC transporter, periplasmic cobalamin-binding protein	2	-3.80193	0.393623
AAJU02000002.1-250767-bcsA	bcsA	cellulose synthase	45	0.545877	0.393731
AAJU02000011.1-74479-EcF11_3863	EcF11_3863	Unknown	4	-3.85448	0.393842
AAJU02000028.1-17316-ddlA	ddlA	D-alanine--D-alanine ligase A	5	0.718663	0.39399
AAJU02000009.1-80483-EcF11_1446	EcF11_1446	hypothetical protein	6	-0.292194	0.394135
AAJU02000032.1-43534-EcF11_1337	EcF11_1337	MiaB-like tRNA modifying enzyme YliG	3	-0.808028	0.394589
AAJU02000015.1-8940-EcF11_2075	EcF11_2075	conserved hypothetical protein	14	-0.149949	0.394937
AAJU02000001.1-36225-EcF11_0897	EcF11_0897	acyl CoA dehydrogenase	6	0.0809899	0.395595
AAJU02000001.1-250316-EcF11_1094	EcF11_1094	putative membrane protein	4	-0.256372	0.395746
AAJU02000037.1-35345-gltK	gltK	glutamate/aspartate ABC transporter, permease protein GltK	6	-0.474479	0.396519
AAJU02000062.1-8771-EcF11_2186	EcF11_2186	conserved hypothetical protein	2	-3.17918	0.397147
AAJU02000007.1-13235-EcF11_3924	EcF11_3924	HNH endonuclease domain protein	10	-0.430507	0.39718
AAJU02000024.1-38197-ssnA	ssnA	amidohydrolase family protein SsnA	20	0.184635	0.397625
AAJU02000009.1-79108-EcF11_1445	EcF11_1445	transport activator	14	0.753042	0.398918
AAJU02000011.1-126854-EcF11_3904	EcF11_3904	putative lipoprotein	2	-3.11994	0.398977
AAJU02000011.1-121982-uup	uup	ABC transporter, ATP-binding protein	7	-1.75292	0.399136
AAJU02000036.1-41471-EcF11_2302	EcF11_2302	conserved hypothetical protein	5	-0.822342	0.399464
AAJU02000005.1-183886-EcF11_3612	EcF11_3612	ATP binding cassette	44	0.369893	0.399654
AAJU02000002.1-197599-sgbH	sgbH	3-keto-L-gulonate-6-phosphate decarboxylase SgbH	4	-0.575665	0.399749
AAJU02000026.1-29566-dcuR	dcuR	transcriptional regulatory protein DcuR	17	0.189614	0.400502
AAJU02000001.1-143066-EcF11_0996	EcF11_0996	capsular polysaccharide biosynthesis protein	3	-0.602709	0.400522
AAJU02000013.1-16295-EcF11_0116	EcF11_0116	putative purine permease	8	0.886202	0.400866
AAJU02000007.1-103957-EcF11_4008	EcF11_4008	putative lipoprotein	2	-3.2678	0.400905
AAJU02000021.1-4691-araF	araF	L-arabinose ABC transporter, periplasmic L-arabinose-binding protein	2	-1.86141	0.401152
AAJU02000022.1-32257-EcF11_2732	EcF11_2732	cupin family protein	7	-0.431395	0.401346
AAJU02000002.1-243427-dppF	dppF	dipeptide ABC transporter, ATP-binding protein DppF	12	-0.200425	0.40138
AAJU02000037.1-16750-nagB	nagB	glucosamine-6-phosphate isomerase	4	-4.57462	0.401593
AAJU02000008.1-131153-pct	pct	propionate CoA-transferase	2	-0.942808	0.401999
AAJU02000002.1-210352-bax	bax	protein bax	26	0.363226	0.402008
AAJU02000005.1-52111-EcF11_3476	EcF11_3476	conserved hypothetical protein	7	-0.198793	0.402827
AAJU02000004.1-120592-EcF11_0374	EcF11_0374	putative membrane protein	9	-1.0928	0.403117
AAJU02000004.1-105122-kch	kch	potassium channel protein kch	3	-2.60902	0.403196
AAJU02000011.1-83037-ihfB	ihfB	integration host factor, beta subunit	2	-5.59968	0.403887
AAJU02000004.1-165315-pspD	pspD	phage shock protein PspD	2	-0.546364	0.404046
AAJU02000010.1-5704-EcF11_4629	EcF11_4629	acetyltransferase, gnat family	6	-0.663003	0.404398
AAJU02000001.1-423247-EcF11_1256	EcF11_1256	aminotransferase, classes I and II	9	-1.70506	0.404446
AAJU02000027.1-26427-EcF11_3315	EcF11_3315	transcriptional regulator, TetR family	3	-0.363687	0.404474
AAJU02000023.1-23242-EcF11_4233	EcF11_4233	hypothetical protein	4	-1.46048	0.404733
AAJU02000043.1-7767-galK	galK	galactokinase	7	0.386634	0.40525
AAJU02000009.1-129872-EcF11_1499	EcF11_1499	conserved hypothetical protein	6	0.58912	0.4053
AAJU02000021.1-58120-EcF11_4159	EcF11_4159	putative membrane protein	2	-4.08329	0.405323
AAJU02000002.1-123026-EcF11_5087	EcF11_5087	conserved hypothetical protein	20	0.319672	0.405398
AAJU02000013.1-95192-citX	citX	apo-citrate lyase phosphoribosyl-dephospho-CoA transferase	3	-3.08615	0.405577
AAJU02000010.1-98379-nrfE	nrfE	cytochrome c-type biogenesis protein NrfE	20	0.218617	0.405588
AAJU02000014.1-60661-EcF11_1887	EcF11_1887	chaperone, TorD family	2	-4.25852	0.405636
AAJU02000001.1-371116-glpQ	glpQ	glycerophosphoryl diester phosphodiesterase GlpQ	9	-0.162136	0.405637
AAJU02000002.1-187882-EcF11_5150	EcF11_5150	auxiliary transport protein, membrane fusion protein (MFP) family	26	-0.0595365	0.405661
AAJU02000010.1-25413-EcF11_4645	EcF11_4645	sorbitol-6-phosphate 2-dehydrogenase	5	-0.14432	0.406021
AAJU02000009.1-120334-speB	speB	agmatinase	13	0.325973	0.406118
AAJU02000003.1-44632-uxuA	uxuA	mannonate dehydratase	13	-0.286353	0.406517
AAJU02000017.1-55577-EcF11_2977	EcF11_2977	PTS system, fructose family, IIB component	9	0.443668	0.406742
AAJU02000005.1-147323-pphB	pphB	Unknown	2	1.45519	0.407003
AAJU02000018.1-35611-dgt	dgt	deoxyguanosinetriphosphate triphosphohydrolase	17	0.0589969	0.407635
AAJU02000056.1-2166-EcF11_4189	EcF11_4189	conserved hypothetical protein	8	-1.55604	0.408772
AAJU02000004.1-177213-EcF11_0429	EcF11_0429	Unknown	2	-3.71481	0.408801
AAJU02000015.1-66333-EcF11_2132	EcF11_2132	zinc-binding dehydrogenase family protein	7	-0.933823	0.409413
AAJU02000005.1-118176-EcF11_3543	EcF11_3543	electron transfer flavoprotein	3	0.630367	0.410272
AAJU02000034.1-23557-EcF11_2828	EcF11_2828	conserved hypothetical protein	2	-4.37004	0.410324
AAJU02000015.1-94581-EcF11_2164	EcF11_2164	conserved hypothetical protein	11	-0.764225	0.410731
AAJU02000013.1-33904-EcF11_0134	EcF11_0134	conserved hypothetical protein	3	-1.60811	0.411006
AAJU02000005.1-192047-EcF11_3619	EcF11_3619	Unknown	9	0.612783	0.411079
AAJU02000020.1-60641-arsC1	arsC1	arsenate reductase	2	-1.2448	0.411802
AAJU02000009.1-91573-EcF11_1456	EcF11_1456	Int	20	0.443782	0.411825
AAJU02000024.1-28941-hyuA	hyuA	dihydropyrimidinase	21	0.854994	0.411971
AAJU02000005.1-163061-EcF11_3586	EcF11_3586	ISEc16, orfB	3	-0.290705	0.412081
AAJU02000023.1-21268-slt	slt	soluble lytic murein transglycosylase	19	0.318375	0.412277
AAJU02000003.1-68634-EcF11_0663	EcF11_0663	hypothetical protein	11	-0.224274	0.412293
AAJU02000038.1-10652-EcF11_4785	EcF11_4785	CoA binding domain/acetyltransferase domain protein	23	0.598453	0.412344
AAJU02000002.1-206612-EcF11_5168	EcF11_5168	putative valine--pyruvate aminotransferase	26	0.820913	0.412974
AAJU02000052.1-5913-EcF11_4072	EcF11_4072	putative N-acetylmannosamine-6-phosphate 2-epimerase	12	0.450112	0.413116
AAJU02000025.1-41969-fliM	fliM	flagellar motor switch protein FliM	2	-2.14385	0.413161
AAJU02000009.1-131338-EcF11_1500	EcF11_1500	ABC transporter, ATP-binding protein	6	-0.651162	0.413926
AAJU02000009.1-107500-EcF11_1474	EcF11_1474	alanine racemase family	7	-2.46907	0.413942
AAJU02000042.1-1189-EcF11_4823	EcF11_4823	transcriptional regulator, GntR family	3	-1.28397	0.414171
AAJU02000001.1-201036-EcF11_1049	EcF11_1049	putative tagatose-6-phosphate kinase	4	-1.67043	0.414271
AAJU02000055.1-6794-kdsD	kdsD	arabinose 5-phosphate isomerase	4	-2.26275	0.41488
AAJU02000070.1-833-glcC	glcC	Glc operon transcriptional activator	5	-0.180962	0.415624
AAJU02000009.1-101524-EcF11_1465	EcF11_1465	conserved hypothetical protein	4	0.894104	0.416539
AAJU02000008.1-38208-EcF11_4407	EcF11_4407	serine kinase family protein	4	-0.868612	0.416643
AAJU02000001.1-395595-menE	menE	o-succinylbenzoate-CoA ligase	5	2.28744	0.416758
AAJU02000004.1-246224-EcF11_0493	EcF11_0493	conserved hypothetical protein	4	-1.26062	0.416793
AAJU02000007.1-53068-malT	malT	maltose regulon activator MalT	29	0.115665	0.417298
AAJU02000003.1-27837-EcF11_0613	EcF11_0613	conserved hypothetical protein	14	0.205497	0.417316
AAJU02000005.1-144853-EcF11_3574	EcF11_3574	NAD binding domain of 6-phosphogluconate dehydrogenase	12	0.263857	0.418433
AAJU02000003.1-77329-EcF11_0674	EcF11_0674	Na+/H+ antiporter	2	0.808036	0.418766
AAJU02000001.1-284998-EcF11_1129	EcF11_1129	pts system fructose-specific eiibc component	9	0.096971	0.419316
AAJU02000043.1-23159-EcF11_4350	EcF11_4350	aconitase family protein	15	0.686798	0.419571
AAJU02000028.1-65723-cyoC	cyoC	cytochrome o ubiquinol oxidase, subunit III	3	-0.315465	0.419717
AAJU02000035.1-43876-fdoH	fdoH	formate dehydrogenase-O, iron-sulfur subunit	13	-0.0122149	0.419838
AAJU02000043.1-16537-ybhA	ybhA	phosphatase YbhA	10	-0.765787	0.41999
AAJU02000003.1-191452-EcF11_0784	EcF11_0784	conserved hypothetical protein	12	0.457262	0.420004
AAJU02000021.1-24834-flhA	flhA	flagellar biosynthesis protein FlhA	2	-5.15594	0.420201
AAJU02000005.1-37616-EcF11_3467	EcF11_3467	ImcF domain protein	12	-0.34453	0.420399
AAJU02000010.1-58001-alr2	alr2	alanine racemase	6	-0.486259	0.420666
AAJU02000003.1-271136-EcF11_0863	EcF11_0863	putative L-ascorbate-6-phosphate lactonase ulaG	14	0.548119	0.42087
AAJU02000057.1-16292-EcF11_0522	EcF11_0522	Unknown	8	1.45766	0.421397
AAJU02000046.1-16330-EcF11_2546	EcF11_2546	putative lipoprotein	6	-0.646559	0.421456
AAJU02000027.1-3078-EcF11_3289	EcF11_3289	iron-sulfur cluster-binding protein	2	1.07229	0.421558
AAJU02000009.1-30978-EcF11_1393	EcF11_1393	Cps2D	17	0.277354	0.421617
AAJU02000023.1-60213-EcF11_4269	EcF11_4269	phage minor tail protein U	5	0.870082	0.422245
AAJU02000009.1-99289-mutY	mutY	A/G-specific adenine glycosylase	14	-0.481869	0.422391
AAJU02000023.1-25600-EcF11_4236	EcF11_4236	conserved hypothetical protein	4	-0.874282	0.422401
AAJU02000031.1-43142-EcF11_0080	EcF11_0080	transporter, monovalent cation:proton antiporter-2 family	10	-0.0630328	0.423711
AAJU02000047.1-18641-hemE	hemE	uroporphyrinogen decarboxylase	2	-1.64673	0.424337
AAJU02000010.1-69950-EcF11_4688	EcF11_4688	anion transporter	20	0.0720606	0.424593
AAJU02000008.1-7353-manY	manY	PTS system, mannose-specific IIC component	2	-2.00039	0.425064
AAJU02000014.1-38950-rutR	rutR	transcriptional regulator RutR	3	-2.08075	0.42583
AAJU02000010.1-52460-zur	zur	zinc uptake regulation protein	12	-0.859848	0.426567
AAJU02000025.1-45348-fliI	fliI	flagellar protein export ATPase FliI	4	-0.530539	0.426732
AAJU02000042.1-13425-sotB	sotB	sugar efflux transporter SotB	2	-3.57306	0.42711
AAJU02000002.1-979-EcF11_4964	EcF11_4964	drug resistance MFS transporter, drug:H+ antiporter-1 (DHA2) family	49	0.260194	0.427695
AAJU02000011.1-118329-EcF11_3899	EcF11_3899	conserved hypothetical protein	3	-1.29559	0.427834
AAJU02000052.1-15933-EcF11_4078	EcF11_4078	radical SAM protein, TIGR01212 family	20	0.158898	0.427899
AAJU02000009.1-25570-gspM	gspM	general secretion pathway protein GspM	6	-0.0312634	0.428098
AAJU02000032.1-9106-EcF11_1309	EcF11_1309	conserved hypothetical protein	2	-3.96628	0.428305
AAJU02000016.1-8975-EcF11_2440	EcF11_2440	phage-associated protein, family	14	-0.377486	0.428898
AAJU02000007.1-140497-gspL1	gspL1	Unknown	5	0.708546	0.429015
AAJU02000007.1-109700-tsgA	tsgA	major facilitator family transporter TsgA	32	0.0133272	0.429764
AAJU02000002.1-302425-arsC2	arsC2	arsenate reductase	10	0.149613	0.43007
AAJU02000038.1-33526-EcF11_4808	EcF11_4808	conserved hypothetical protein	18	0.828333	0.430304
AAJU02000008.1-23713-rnd	rnd	ribonuclease D	2	-3.06683	0.430493
AAJU02000001.1-75267-EcF11_0929	EcF11_0929	Unknown	2	-3.46724	0.430643
AAJU02000040.1-6078-EcF11_3027	EcF11_3027	Unknown	3	-5.36601	0.431184
AAJU02000015.1-53725-qseB	qseB	transcriptional regulatory protein QseB	15	0.480856	0.431758
AAJU02000021.1-61300-exoX	exoX	exodeoxyribonuclease X	5	0.358092	0.432206
AAJU02000023.1-73121-EcF11_4285	EcF11_4285	conserved hypothetical protein	2	-1.29714	0.43232
AAJU02000004.1-41821-modD	modD	modD protein	2	-3.13505	0.432375
AAJU02000021.1-11911-flhD	flhD	flagellar transcriptional activator FlhD	2	-0.224294	0.432377
AAJU02000030.1-56145-EcF11_2054	EcF11_2054	conserved hypothetical protein	2	0.650759	0.432619
AAJU02000039.1-27881-phrB	phrB	deoxyribodipyrimidine photolyase	10	0.383112	0.433217
AAJU02000027.1-31178-EcF11_3320	EcF11_3320	auxiliary transport protein, membrane fusion protein (MFP) family	2	0.956871	0.43342
AAJU02000001.1-202606-fbaB	fbaB	fructose-bisphosphate aldolase, class 1	10	0.154281	0.433602
AAJU02000016.1-90670-EcF11_2524	EcF11_2524	Aec1	16	-0.597248	0.434106
AAJU02000029.1-35293-betA	betA	choline dehydrogenase	13	0.0894856	0.434119
AAJU02000017.1-71889-EcF11_2989	EcF11_2989	phthalate permease family protein	17	0.273879	0.434143
AAJU02000015.1-47745-fitE	fitE	iron ABC transporter, periplasmic iron-binding protein FitE	12	-0.35557	0.434759
AAJU02000007.1-761-livH	livH	high-affinity branched-chain amino acid transport system permease protein livH	2	0.405972	0.434806
AAJU02000001.1-387281-arnB	arnB	UDP-4-amino-4-deoxy-L-arabinose--oxoglutarate aminotransferase	5	0.668553	0.435639
AAJU02000026.1-63713-EcF11_2425	EcF11_2425	amino acid permease family protein	25	0.68481	0.435668
AAJU02000043.1-9006-galT	galT	galactose-1-phosphate uridylyltransferase	5	-1.35981	0.43569
AAJU02000003.1-202233-EcF11_0795	EcF11_0795	acetyltransferase, gnat family	4	-1.55632	0.436027
AAJU02000012.1-22346-mtr	mtr	tryptophan-specific transport protein	20	0.475777	0.436364
AAJU02000038.1-25066-rseB	rseB	sigma-E factor regulatory protein RseB	8	0.072705	0.436466
AAJU02000009.1-58129-EcF11_1420	EcF11_1420	conserved hypothetical protein	4	0.68841	0.437143
AAJU02000006.1-121179-EcF11_3177	EcF11_3177	hydrolase, carbon-nitrogen family	9	-2.4394	0.437553
AAJU02000005.1-65257-EcF11_3494	EcF11_3494	conserved hypothetical protein	18	-0.373941	0.438182
AAJU02000010.1-36935-psiE	psiE	phosphate-starvation-inducible E	4	-0.44757	0.438607
AAJU02000003.1-103562-EcF11_0702	EcF11_0702	hypothetical protein	10	0.0268005	0.438744
AAJU02000003.1-80678-EcF11_0678	EcF11_0678	putative aminotransferase	5	-1.00523	0.438749
AAJU02000002.1-199720-EcF11_5160	EcF11_5160	TRAP transporter solute receptor, DctP family	8	0.385791	0.439175
AAJU02000003.1-122177-EcF11_0717	EcF11_0717	histidine kinase	6	0.953451	0.43937
AAJU02000002.1-276767-EcF11_5229	EcF11_5229	di-haem cytochrome c peroxidase family protein	23	0.774751	0.440184
AAJU02000041.1-18056-caiB	caiB	crotonobetainyl-CoA:carnitine CoA-transferase	16	0.00157632	0.440535
AAJU02000017.1-92237-EcF11_3009	EcF11_3009	hypothetical protein	2	-2.72919	0.440586
AAJU02000005.1-193623-EcF11_3621	EcF11_3621	Unknown	27	0.106998	0.4413
AAJU02000003.1-266405-ulaF	ulaF	L-ribulose-5-phosphate 4-epimerase	8	0.269422	0.441736
AAJU02000016.1-17330-EcF11_2453	EcF11_2453	lytic transglycosylase, catalytic	34	0.224292	0.442084
AAJU02000022.1-51098-EcF11_2755	EcF11_2755	replication protein 14	3	-0.969491	0.442242
AAJU02000018.1-51576-hrpB	hrpB	ATP-dependent helicase HrpB	32	0.550168	0.442937
AAJU02000001.1-174072-EcF11_1024	EcF11_1024	von Willebrand factor type A domain protein	2	-3.63034	0.442941
AAJU02000043.1-14005-modA	modA	molybdate ABC transporter, periplasmic molybdate-binding protein	6	-0.187493	0.443508
AAJU02000055.1-13657-ispB	ispB	octaprenyl-diphosphate synthase	2	2.84939	0.444001
AAJU02000014.1-99115-flgJ	flgJ	flagellar rod assembly protein/muramidase FlgJ	5	0.264754	0.444711
AAJU02000002.1-255622-bcsZ	bcsZ	cellulase	12	0.484519	0.444805
AAJU02000023.1-60655-EcF11_4270	EcF11_4270	prophage minor tail protein Z	8	0.0352545	0.445176
AAJU02000015.1-52747-qseC	qseC	sensor histidine kinase QseC	13	-0.231162	0.445221
AAJU02000002.1-163788-EcF11_5127	EcF11_5127	polysaccharide deacetylase family protein	9	0.691393	0.445603
AAJU02000017.1-59091-EcF11_2981	EcF11_2981	PTS system, fructose family, IIB component	13	-0.273224	0.445617
AAJU02000009.1-50671-flu1	flu1	antigen 43	26	0.586402	0.445845
AAJU02000010.1-113252-EcF11_4733	EcF11_4733	hypothetical protein	2	0.386205	0.446129
AAJU02000010.1-97285-nrfD	nrfD	nrfD protein	12	-0.481805	0.446239
AAJU02000049.1-23314-EcF11_2215	EcF11_2215	hypothetical protein	2	-2.11397	0.447046
AAJU02000001.1-196315-gatR	gatR	galactitol utilization operon repressor	3	-0.344045	0.44757
AAJU02000007.1-138437-bfd	bfd	bacterioferritin-associated ferredoxin	5	0.318352	0.447726
AAJU02000016.1-11527-EcF11_2443	EcF11_2443	putative bacteriophage protein	5	-1.56113	0.447734
AAJU02000002.1-215387-xylF	xylF	D-xylose ABC transporter, periplasmic D-xylose-binding protein	14	0.472677	0.447816
AAJU02000018.1-59784-EcF11_1668	EcF11_1668	gram-negative pili assembly chaperone	8	0.497923	0.448711
AAJU02000020.1-19234-EcF11_4909	EcF11_4909	putative ethanolamine utilization protein EutL	8	-1.49536	0.44879
AAJU02000015.1-97812-EcF11_2167	EcF11_2167	conserved hypothetical protein	4	0.249933	0.449019
AAJU02000028.1-60295-thiJ	thiJ	protein ThiJ	6	0.0804352	0.450106
AAJU02000055.1-18076-dacB	dacB	D-alanyl-D-alanine carboxypeptidase/D-alanyl-D-alanine-endopeptidase	21	0.735757	0.450295
AAJU02000003.1-23892-EcF11_0610	EcF11_0610	type I restriction-modification system, M subunit	10	1.05886	0.450721
AAJU02000045.1-13353-aroP	aroP	aromatic amino acid transport protein AroP	21	0.307349	0.450754
AAJU02000010.1-13827-metH	metH	methionine synthase	35	0.217767	0.450825
AAJU02000006.1-66234-EcF11_3120	EcF11_3120	formate hydrogenlyase maturation protein	5	-0.0327198	0.45089
AAJU02000010.1-114826-mdtO	mdtO	multidrug resistance protein MdtO	22	0.956108	0.451045
AAJU02000014.1-97672-flgI	flgI	flagellar P-ring protein FlgI	4	-1.15656	0.451222
AAJU02000008.1-96933-EcF11_4465	EcF11_4465	sodium:dicarboxylate symporter family	5	1.51093	0.451599
AAJU02000022.1-41381-EcF11_2741	EcF11_2741	prophage lambda integrase	2	-0.798564	0.452075
AAJU02000025.1-4586-EcF11_3364	EcF11_3364	conserved hypothetical protein	6	-0.763146	0.452681
AAJU02000010.1-83214-soxS	soxS	regulatory protein SoxS	5	0.650538	0.452913
AAJU02000026.1-16248-EcF11_2378	EcF11_2378	putative sulfatase	26	0.568784	0.45307
AAJU02000068.1-2346-EcF11_4318	EcF11_4318	conserved hypothetical protein	19	0.145859	0.453745
AAJU02000006.1-77482-fhlA	fhlA	formate hydrogenlyase transcriptional activator	30	0.784184	0.453809
AAJU02000057.1-14943-EcF11_0521	EcF11_0521	YjeF family protein	8	0.22122	0.453832
AAJU02000005.1-67652-fucK	fucK	L-fuculokinase	20	-0.525567	0.453842
AAJU02000011.1-44301-EcF11_3839	EcF11_3839	hypothetical protein	2	-3.44297	0.454062
AAJU02000012.1-86298-sstT	sstT	sodium:serine/threonine symporter	21	-0.0646655	0.454178
AAJU02000020.1-52374-EcF11_4937	EcF11_4937	conserved hypothetical protein	9	-0.049932	0.454254
AAJU02000012.1-107822-aer	aer	aerotaxis receptor	29	0.334495	0.454582
AAJU02000055.1-16142-EcF11_2885	EcF11_2885	Unknown	2	-3.28865	0.455216
AAJU02000026.1-12357-proP	proP	proline/betaine transporter	37	0.719297	0.455915
AAJU02000016.1-28131-EcF11_2467	EcF11_2467	DNA-invertase	9	0.774104	0.456946
AAJU02000005.1-86383-EcF11_3516	EcF11_3516	glucarate dehydratase	15	0.25883	0.457423
AAJU02000017.1-94171-tuf1	tuf1	Unknown	2	-2.78906	0.457495
AAJU02000034.1-22414-EcF11_2827	EcF11_2827	DeoR-family regulatory protein	11	0.311955	0.457643
AAJU02000008.1-134873-EcF11_4505	EcF11_4505	transporter, major facilitator family	2	-4.22998	0.457755
AAJU02000002.1-126037-yicE	yicE	xanthine permease	29	0.749234	0.457802
AAJU02000022.1-49838-EcF11_2754	EcF11_2754	phage replication protein O	3	0.110244	0.457867
AAJU02000001.1-242086-EcF11_1084	EcF11_1084	ABC transporter, quaternary amine uptake (QAT) family, ATP-binding protein	3	-0.552229	0.458021
AAJU02000001.1-175202-EcF11_1026	EcF11_1026	Unknown	2	0.953402	0.458025
AAJU02000028.1-6744-tauD	tauD	taurine dioxygenase	3	-0.790697	0.458073
AAJU02000012.1-57957-tdcC	tdcC	threonine/serine transporter	17	0.541784	0.45817
AAJU02000017.1-79165-EcF11_2996	EcF11_2996	putative inner membrane protein	5	-0.553004	0.458866
AAJU02000016.1-45978-EcF11_2483	EcF11_2483	ROK family protein	10	1.96527	0.458984
AAJU02000009.1-5377-glcB	glcB	malate synthase G	19	-0.288798	0.459401
AAJU02000022.1-8900-thiK	thiK	thiamine kinase	4	-0.466258	0.460144
AAJU02000028.1-3982-tauA	tauA	taurine ABC transporter, periplasmic taurine-binding protein	6	-1.88296	0.460452
AAJU02000021.1-67765-EcF11_4174	EcF11_4174	mce-related protein	12	-0.651027	0.46054
AAJU02000007.1-64851-EcF11_3969	EcF11_3969	Unknown	17	0.730897	0.460549
AAJU02000007.1-11691-EcF11_3922	EcF11_3922	hypothetical protein	6	1.27106	0.461006
AAJU02000016.1-15694-EcF11_2450	EcF11_2450	putative prophage protein	15	-0.225798	0.461722
AAJU02000017.1-27321-ftsN	ftsN	cell division protein FtsN	5	-0.74268	0.462181
AAJU02000002.1-188779-EcF11_5151	EcF11_5151	glutathione S-transferase	8	0.120343	0.462394
AAJU02000002.1-72868-EcF11_5029	EcF11_5029	conserved hypothetical protein	3	0.108364	0.462815
AAJU02000002.1-274062-EcF11_5226	EcF11_5226	transcriptional regulator, LuxR family	11	-0.117827	0.462862
AAJU02000001.1-280068-EcF11_1124	EcF11_1124	Inosine-uridine preferring nucleoside hydrolase family protein	2	-3.88753	0.463025
AAJU02000018.1-54595-sfsA	sfsA	sugar fermentation stimulation protein	10	0.288983	0.463249
AAJU02000052.1-3107-nanR	nanR	transcriptional regulator NanR	8	0.246637	0.463669
AAJU02000028.1-62732-EcF11_1755	EcF11_1755	transporter, major facilitator family	12	-0.936939	0.463708
AAJU02000003.1-12902-EcF11_0603	EcF11_0603	trap dicarboxylate transporter, dctm subunit	12	1.05012	0.464288
AAJU02000002.1-219909-EcF11_5177	EcF11_5177	putative membrane protein	3	-0.0286744	0.4645
AAJU02000005.1-6352-EcF11_3445	EcF11_3445	conserved hypothetical protein	6	-0.280592	0.464633
[truncated: 2,001 more rows]

## Sheet: Mucus
Gene ID	Gene	Annotation	IE	Med FS	P Value
AAJU02000005.1-88754-barA	barA	sensor histidine kinase/response regulator BarA	31	2.65191	5.78112e-10
AAJU02000030.1-38481-traC	traC	type IV secretion-like conjugative transfer system protein TraC	36	-3.61309	2.44598e-07
AAJU02000030.1-26171-traG	traG	type IV secretion-like conjugative transfer system protein TraG	61	-2.05396	2.77479e-07
AAJU02000003.1-213086-mgtA	mgtA	magnesium-translocating P-type ATPase	6	-9.86294	7.35612e-07
AAJU02000030.1-17284-traI	traI	type IV secretion-like conjugative transfer relaxase protein TraI	66	-1.81988	1.19405e-06
AAJU02000036.1-4586-fadB	fadB	fatty oxidation complex, alpha subunit FadB	24	-4.29175	8.60979e-06
AAJU02000006.1-117759-fadE	fadE	acyl-coenzyme A dehydrogenase	15	-7.85077	1.15261e-05
AAJU02000078.1-1069-EcF11_2319	EcF11_2319	conserved hypothetical protein	22	-2.20217	3.59258e-05
AAJU02000003.1-227777-fbp	fbp	fructose-1,6-bisphosphatase	15	-3.20132	8.71252e-05
AAJU02000030.1-21776-traD	traD	type IV secretion-like conjugative transfer system coupling protein TraD	40	-1.55046	8.94231e-05
AAJU02000051.1-3723-EcF11_0019	EcF11_0019	IS2 transposase orfA	26	-2.32957	9.41549e-05
AAJU02000002.1-162527-EcF11_5128	EcF11_5128	glycosyl transferase, group 2 family protein	9	1.44461	0.000112952
AAJU02000030.1-4790-EcF11_1995	EcF11_1995	high-affinity Fe2+/Pb2+ permease	34	-2.56798	0.000126281
AAJU02000035.1-8658-EcF11_3242	EcF11_3242	conserved hypothetical protein	16	1.19717	0.000193729
AAJU02000049.1-18334-EcF11_2211	EcF11_2211	CjrC	63	-0.533208	0.000226047
AAJU02000030.1-28915-EcF11_2016	EcF11_2016	TraH protein	17	-2.83443	0.000259576
AAJU02000030.1-31109-trbB	trbB	type IV secretion-like conjugative transfer system pilus assembly thiol-disulfide isomerase TrbB	6	-3.36868	0.000359452
AAJU02000033.1-5628-fadJ	fadJ	fatty oxidation complex, alpha subunit FadJ	16	-4.97862	0.000402103
AAJU02000049.1-13406-EcF11_2206	EcF11_2206	ISAfe9, transposase	33	-1.30425	0.000455476
AAJU02000028.1-66677-EcF11_1760	EcF11_1760	Unknown	15	-4.14594	0.000457353
AAJU02000013.1-1942-tesA	tesA	acyl-CoA thioesterase I	6	0.639588	0.000480627
AAJU02000005.1-138026-rpoS	rpoS	RNA polymerase sigma factor RpoS	3	-9.44935	0.000504678
AAJU02000005.1-128124-iap	iap	alkaline phosphatase isozyme conversion peptidase	9	1.47323	0.000608867
AAJU02000003.1-37982-EcF11_0623	EcF11_0623	putative transporter	4	-1.63713	0.000678324
AAJU02000036.1-10647-rfaH	rfaH	transcriptional activator RfaH	20	1.75669	0.000760542
AAJU02000030.1-47155-traA	traA	type IV secretion-like conjugative transfer system pilin TraA	12	-4.56142	0.000816057
AAJU02000002.1-331857-zntA	zntA	heavy-metal transporting ATPase ZntA	17	-2.34778	0.000833335
AAJU02000049.1-3099-EcF11_2193	EcF11_2193	outermembrane receptor	46	-0.832673	0.00102452
AAJU02000015.1-27975-tolC	tolC	outer membrane protein TolC	14	-2.86435	0.00154312
AAJU02000003.1-168153-EcF11_0761	EcF11_0761	fimbrial usher protein	34	0.686385	0.00157
AAJU02000011.1-68210-EcF11_3859	EcF11_3859	major facilitator family transporter	9	-3.41593	0.00159717
AAJU02000017.1-37380-tsx2	tsx2	nucleoside-specific channel-forming protein Tsx	3	0.929727	0.0016085
AAJU02000007.1-17868-gntR	gntR	transcriptional regulator GntR	10	-7.54629	0.00195927
AAJU02000007.1-22567-EcF11_3933	EcF11_3933	putative DNA protecting protein DprA	11	-5.81703	0.00201464
AAJU02000030.1-2764-EcF11_1993	EcF11_1993	integral membrane protein	19	-2.92871	0.00201839
AAJU02000003.1-228948-EcF11_0821	EcF11_0821	putative sugar ABC transporter, permease protein	19	1.10787	0.00225256
AAJU02000030.1-33489-traN	traN	type-F conjugative transfer system mating-pair stabilization protein TraN	34	-0.776927	0.00239709
AAJU02000049.1-25261-EcF11_2219	EcF11_2219	Unknown	14	-2.20723	0.00244475
AAJU02000017.1-20364-glpK	glpK	glycerol kinase	22	-1.56641	0.00263384
AAJU02000012.1-46318-EcF11_3716	EcF11_3716	transcriptional regulator, DeoR family	14	-1.73733	0.00287726
AAJU02000028.1-64059-cyoE	cyoE	protoheme IX farnesyltransferase	12	-2.78721	0.00307355
AAJU02000033.1-9848-EcF11_1529	EcF11_1529	long-chain fatty acid transport protein	9	-4.18513	0.00309919
AAJU02000051.1-13415-EcF11_0032	EcF11_0032	resolvase	20	-2.12891	0.00322126
AAJU02000039.1-9700-sucC	sucC	succinate-CoA ligase, beta subunit	6	-8.14783	0.00333638
AAJU02000030.1-54218-EcF11_2053	EcF11_2053	ParB-like partition protein	18	-1.50656	0.00360223
AAJU02000030.1-57600-EcF11_2056	EcF11_2056	Unknown	5	-3.15606	0.00365879
AAJU02000003.1-155842-EcF11_0747	EcF11_0747	fimbrial usher protein	28	0.990124	0.00402902
AAJU02000002.1-185604-mtlA	mtlA	PTS system, mannitol-specific IIABC component	22	-0.943238	0.00442237
AAJU02000015.1-69019-EcF11_2135	EcF11_2135	transcriptional regulator, GntR family	7	1.33539	0.00466261
AAJU02000058.1-5565-EcF11_2344	EcF11_2344	conserved hypothetical protein	4	1.34582	0.00468047
AAJU02000016.1-93293-EcF11_2526	EcF11_2526	RatB	86	-0.281031	0.00484335
AAJU02000026.1-45658-dcuA	dcuA	anaerobic C4-dicarboxylate transporter DcuA	23	1.05244	0.00492045
AAJU02000049.1-10778-EcF11_2203	EcF11_2203	group II intron-encoded reverse transcriptase/maturase	41	-1.48733	0.00503444
AAJU02000013.1-98541-citC	citC	[citrate (pro-3S)-lyase] ligase	9	1.92086	0.0051155
AAJU02000051.1-11200-EcF11_0029	EcF11_0029	plasmid segregation protein ParM	23	-0.983522	0.00526118
AAJU02000046.1-17126-cyaA	cyaA	adenylate cyclase, class I	5	-8.44086	0.0054163
AAJU02000030.1-10671-repA1	repA1	IncFII replication initiation protein RepA1	10	-3.19674	0.00575153
AAJU02000030.1-14701-EcF11_2008	EcF11_2008	hydrolase, alpha/beta fold family	17	-3.62667	0.00577458
AAJU02000046.1-10473-uvrD	uvrD	DNA helicase II	18	-2.31424	0.00580181
AAJU02000049.1-10329-EcF11_2202	EcF11_2202	Unknown	8	-3.649	0.00603539
AAJU02000027.1-57848-uidA	uidA	beta-glucuronidase UidA	2	-7.84616	0.00619469
AAJU02000021.1-48195-msbB	msbB	lipid A biosynthesis (KDO)2-(lauroyl)-lipid IVA acyltransferase	7	-6.42285	0.0062905
AAJU02000022.1-2843-ptsG	ptsG	PTS system, glucose-specific IIBC component	14	-2.64642	0.00633255
AAJU02000036.1-30585-EcF11_2292	EcF11_2292	putative carbamate kinase	16	1.349	0.00633354
AAJU02000029.1-6407-codA	codA	cytosine deaminase	8	-3.55367	0.00669609
AAJU02000013.1-99873-dpiB	dpiB	sensor histidine kinase DpiB	16	-2.53574	0.00674092
AAJU02000009.1-107500-EcF11_1474	EcF11_1474	alanine racemase family	12	-3.39043	0.00682934
AAJU02000030.1-53637-psiB	psiB	plasmid SOS inhibition protein PsiB	11	-2.33429	0.00689686
AAJU02000051.1-5582-EcF11_0020	EcF11_0020	w0052	18	-2.07639	0.0070726
AAJU02000049.1-22650-EcF11_2214	EcF11_2214	Rep protein	12	-2.28584	0.00738202
AAJU02000028.1-40090-malZ	malZ	maltodextrin glucosidase	24	-1.00386	0.00748429
AAJU02000007.1-74611-pckA	pckA	phosphoenolpyruvate carboxykinase	24	-0.578794	0.00775334
AAJU02000003.1-179614-EcF11_0775	EcF11_0775	superfamily I DNA helicase	50	-0.261036	0.00792971
AAJU02000036.1-8655-fre	fre	NAD(P)H-flavin reductase	2	-9.25996	0.0081259
AAJU02000011.1-73964-EcF11_3863	EcF11_3863	Unknown	4	-1.02517	0.00816389
AAJU02000026.1-53076-EcF11_2411	EcF11_2411	putative lipoprotein	6	1.2386	0.00827971
AAJU02000030.1-56145-EcF11_2054	EcF11_2054	conserved hypothetical protein	4	-4.42316	0.00834708
AAJU02000009.1-91573-EcF11_1456	EcF11_1456	Int	19	-1.80784	0.00839195
AAJU02000018.1-49210-mrcB	mrcB	penicillin-binding protein 1B	19	-1.51604	0.00864223
AAJU02000001.1-351279-EcF11_1195	EcF11_1195	alpha-2-macroglobulin family protein	30	-1.12262	0.00875123
AAJU02000032.1-6624-fiu	fiu	catecholate siderophore receptor Fiu	23	-1.80308	0.00909683
AAJU02000001.1-413295-nuoG	nuoG	NADH-quinone oxidoreductase, G subunit	3	-9.58817	0.00917793
AAJU02000015.1-54914-EcF11_2122	EcF11_2122	conserved hypothetical protein	3	1.85976	0.00924222
AAJU02000044.1-2741-ilvI	ilvI	acetolactate synthase, large subunit, isozyme III	25	-1.28337	0.00925871
AAJU02000002.1-183349-mtlD	mtlD	mannitol-1-phosphate 5-dehydrogenase	8	-4.28192	0.00933085
AAJU02000016.1-32513-EcF11_2471	EcF11_2471	putative transglycosylase	16	-1.38716	0.00953897
AAJU02000009.1-127766-sorE	sorE	L-sorbose 1-phosphate reductase	20	-1.33427	0.00990656
AAJU02000052.1-5913-EcF11_4072	EcF11_4072	putative N-acetylmannosamine-6-phosphate 2-epimerase	11	-1.91072	0.0100123
AAJU02000049.1-15026-EcF11_2207	EcF11_2207	ISAfe9, transposition helper protein	10	-2.01221	0.0103468
AAJU02000003.1-223125-nrdG	nrdG	anaerobic ribonucleoside-triphosphate reductase activating protein	2	0.98578	0.0103588
AAJU02000030.1-58447-EcF11_2058	EcF11_2058	conserved hypothetical protein	17	-1.44872	0.0104897
AAJU02000043.1-2100-pnuC	pnuC	nicotinamide mononucleotide transporter PnuC	9	-2.7604	0.0107001
AAJU02000002.1-161305-tdh	tdh	L-threonine 3-dehydrogenase	20	-1.39125	0.0109977
AAJU02000005.1-20476-amiC1	amiC1	N-acetylmuramoyl-L-alanine amidase AmiC	10	-2.60857	0.0111853
AAJU02000012.1-29915-EcF11_3697	EcF11_3697	putative permease	14	-2.35648	0.0114889
AAJU02000002.1-105450-EcF11_5063	EcF11_5063	conserved hypothetical protein	6	2.79461	0.0115606
AAJU02000008.1-73501-EcF11_4440	EcF11_4440	conserved hypothetical protein	4	-5.8656	0.0117136
AAJU02000052.1-4409-nanT1	nanT1	MFS transporter, sialate:H+ symporter (SHS) family	22	-1.07329	0.0117503
AAJU02000020.1-47932-EcF11_4932	EcF11_4932	ArsC family protein	3	-0.69203	0.0125927
AAJU02000013.1-45337-cusR	cusR	transcriptional regulatory protein CusR	2	-6.10705	0.0126153
AAJU02000011.1-31194-macA	macA	macrolide-specific efflux protein MacA	8	-1.59897	0.0130015
AAJU02000011.1-45761-clpA	clpA	ATP-dependent Clp protease ATP-binding subunit ClpA	9	-2.69169	0.0130223
AAJU02000048.1-2682-EcF11_2895	EcF11_2895	oxidoreductase, short chain dehydrogenase/reductase family	2	-2.6852	0.0132345
AAJU02000009.1-107215-EcF11_1473	EcF11_1473	YGGT family protein	5	-4.37853	0.0132962
AAJU02000001.1-378062-EcF11_1212	EcF11_1212	conserved hypothetical protein	8	-1.66921	0.0133041
AAJU02000013.1-49343-cusA	cusA	cation efflux system protein cusA	27	-1.08414	0.0137206
AAJU02000037.1-6355-pdxA	pdxA	4-hydroxythreonine-4-phosphate dehydrogenase	12	-1.5514	0.0137241
AAJU02000003.1-134189-EcF11_0728	EcF11_0728	hemolysin-activating lysine-acyltransferase HlyC	2	1.77825	0.0137472
AAJU02000001.1-333266-ompC	ompC	outer membrane protein C	11	-1.32577	0.0138067
AAJU02000020.1-35732-tal1	tal1	transaldolase	10	-1.65222	0.0143621
AAJU02000007.1-32717-glgP	glgP	glycogen phosphorylase	33	-0.859878	0.014513
AAJU02000048.1-21097-speG	speG	diamine N-acetyltransferase	4	0.736232	0.0146048
AAJU02000043.1-11427-modF	modF	ABC transporter, ATP-binding protein	10	-2.76411	0.0149594
AAJU02000001.1-370362-EcF11_1205	EcF11_1205	putative lipopolysaccharide kinase InaA	4	-2.56408	0.0151245
AAJU02000012.1-75210-exuR	exuR	Exu regulon transcriptional regulator	2	-6.20869	0.0157209
AAJU02000055.1-6709-kdsD	kdsD	arabinose 5-phosphate isomerase	6	-2.70003	0.0157797
AAJU02000042.1-16850-glsA2	glsA2	glutaminase	2	0.580901	0.0159677
AAJU02000006.1-2978-EcF11_3045	EcF11_3045	CBS/transporter associated domain protein	9	-4.28028	0.016078
AAJU02000021.1-16741-cheW	cheW	chemotaxis adaptor protein CheW	3	1.36105	0.0160804
AAJU02000016.1-8975-EcF11_2440	EcF11_2440	phage-associated protein, family	13	-1.96925	0.0165477
AAJU02000016.1-27767-EcF11_2466	EcF11_2466	phage tail collar domain protein	6	2.02674	0.0165636
AAJU02000006.1-68653-hycE	hycE	formate hydrogenlyase, subunit E	22	-1.42397	0.0168787
AAJU02000053.1-11131-rfbB2	rfbB2	dTDP-glucose 4,6-dehydratase	11	-3.54838	0.0170423
AAJU02000024.1-40057-EcF11_0558	EcF11_0558	putative hypoxanthine oxidase XdhD	46	-0.748875	0.0171347
AAJU02000038.1-10652-EcF11_4785	EcF11_4785	CoA binding domain/acetyltransferase domain protein	20	-0.744468	0.0172483
AAJU02000002.1-225860-EcF11_5184	EcF11_5184	cold shock DNA-binding protein	2	1.13908	0.0172915
AAJU02000032.1-28311-EcF11_1326	EcF11_1326	glycyl-radical enzyme activating protein family	12	-1.87519	0.017327
AAJU02000001.1-137596-wcaM	wcaM	colanic acid biosynthesis protein WcaM	8	-4.18437	0.0174392
AAJU02000007.1-149110-gspC2	gspC2	general secretion pathway protein C	6	1.41215	0.0177844
AAJU02000002.1-293156-EcF11_5245	EcF11_5245	conserved hypothetical protein	15	0.944913	0.0180117
AAJU02000002.1-14412-asnC	asnC	regulatory protein AsnC	18	0.766731	0.0182434
AAJU02000006.1-72580-hycB	hycB	formate hydrogenlyase, subunit B	2	-4.82787	0.0183449
AAJU02000049.1-16962-EcF11_2210	EcF11_2210	TieB protein	32	-0.401818	0.0191277
AAJU02000017.1-4110-rhaT	rhaT	L-rhamnose-proton symporter	26	0.795453	0.0195297
AAJU02000037.1-14343-nagE	nagE	PTS system, N-acetylglucosamine-specific IICBA component	15	-1.52071	0.0197165
AAJU02000052.1-2494-nanR	nanR	transcriptional regulator NanR	5	1.47942	0.0198101
AAJU02000008.1-33743-EcF11_4405	EcF11_4405	diguanylate cyclase (GGDEF) domain protein	2	3.56242	0.0200087
AAJU02000008.1-103141-EcF11_4472	EcF11_4472	conserved hypothetical protein	2	-7.85539	0.0201013
AAJU02000017.1-74492-sthA	sthA	soluble pyridine nucleotide transhydrogenase	9	-3.41593	0.0207071
AAJU02000006.1-102523-crl	crl	sigma factor-binding protein Crl	3	-1.18836	0.0207116
AAJU02000018.1-74051-hpt	hpt	hypoxanthine phosphoribosyltransferase	8	-2.42114	0.020801
AAJU02000044.1-30307-EcF11_4550	EcF11_4550	pseudouridine synthase, RluA family	12	-1.13002	0.0219525
AAJU02000004.1-190103-mppA	mppA	periplasmic murein peptide-binding protein	3	-1.71727	0.0220876
AAJU02000019.1-48242-narY	narY	nitrate reductase 2, beta subunit	4	-3.85715	0.0222189
AAJU02000014.1-16506-appA	appA	periplasmic AppA protein	5	-4.28535	0.0225281
AAJU02000033.1-29249-EcF11_1545	EcF11_1545	transporter, auxin efflux carrier family	9	-1.89303	0.0226274
AAJU02000052.1-17696-arcB	arcB	aerobic respiration control sensor protein ArcB	15	-3.48109	0.0226877
AAJU02000007.1-2518-livG	livG	high-affinity branched-chain amino acid ABC transporter, ATP-binding protein LivG	12	0.781981	0.0227991
AAJU02000013.1-58720-entD	entD	4'-phosphopantetheinyl transferase entD	12	-1.48977	0.0229603
AAJU02000017.1-81001-btuB	btuB	TonB-dependent vitamin B12 receptor	42	-0.594318	0.0230235
AAJU02000015.1-102949-EcF11_2173	EcF11_2173	Unknown	7	-3.24103	0.0230469
AAJU02000006.1-110716-EcF11_3167	EcF11_3167	putative chemotaxis protein	7	-2.13269	0.0230809
AAJU02000030.1-53255-psiA	psiA	plasmid SOS inhibition protein PsiA	4	-4.08338	0.0233185
AAJU02000001.1-89879-EcF11_0943	EcF11_0943	TonB dependent receptor	11	-1.29461	0.0234765
AAJU02000003.1-87337-EcF11_0687	EcF11_0687	acetaldehyde dehydrogenase	25	-0.606859	0.0235943
AAJU02000001.1-373967-glpA	glpA	anaerobic glycerol-3-phosphate dehydrogenase subunit, A	10	-2.86353	0.0236228
AAJU02000006.1-12242-EcF11_3055	EcF11_3055	FAD dependent oxidoreductase	8	-1.87783	0.0238572
AAJU02000028.1-3982-tauA	tauA	taurine ABC transporter, periplasmic taurine-binding protein	7	1.56398	0.0239773
AAJU02000013.1-24210-EcF11_0122	EcF11_0122	conserved hypothetical protein	6	-2.45143	0.0240622
AAJU02000029.1-17746-EcF11_4567	EcF11_4567	putative homoserine/threonine efflux protein	10	-0.968008	0.0241869
AAJU02000017.1-75871-EcF11_2993	EcF11_2993	hippuricase	13	0.742517	0.0244257
AAJU02000002.1-304592-yhiR	yhiR	DNA utilization protein YhiR	14	-0.945636	0.0248472
AAJU02000010.1-83712-soxR	soxR	redox-sensitive transcriptional activator SoxR	15	1.00015	0.0249778
AAJU02000006.1-48923-srlE	srlE	PTS system, glucitol/sorbitol-specific, IIB component	13	-1.66633	0.0251577
AAJU02000049.1-9863-EcF11_2201	EcF11_2201	IS66 family element	4	-1.58065	0.0253308
AAJU02000009.1-59247-EcF11_1421	EcF11_1421	conserved hypothetical protein	7	1.59982	0.0257405
AAJU02000004.1-205339-EcF11_0458	EcF11_0458	protein YdaO	4	-5.54389	0.0257665
AAJU02000041.1-28234-rihC	rihC	nonspecific ribonucleoside hydrolase RihC	12	1.2311	0.0260748
AAJU02000003.1-155012-EcF11_0746	EcF11_0746	chaperone	11	1.19828	0.0260995
AAJU02000039.1-2459-EcF11_1946	EcF11_1946	cyd operon protein YbgE	2	1.24429	0.0261514
AAJU02000028.1-68247-cyoA	cyoA	Unknown	10	-2.37699	0.0262193
AAJU02000030.1-32700-traF	traF	type IV secretion-like conjugative transfer system pilus assembly protein TraF	9	-5.02694	0.0262383
AAJU02000001.1-424704-yfbR	yfbR	5'-nucleotidase	5	-3.55053	0.0262837
AAJU02000030.1-44117-traB	traB	type IV secretion-like conjugative transfer system protein TraB	18	-1.06236	0.026431
AAJU02000044.1-17364-EcF11_4539	EcF11_4539	putative membrane protein	4	-2.31164	0.0271648
AAJU02000011.1-69776-pflA	pflA	pyruvate formate-lyase 1-activating enzyme	4	3.12036	0.0271793
AAJU02000028.1-43550-queA	queA	S-adenosylmethionine:tRNA ribosyltransferase-isomerase	3	-10.4381	0.0272057
AAJU02000002.1-144651-mutM	mutM	formamidopyrimidine-DNA glycosylase	9	1.51833	0.0277873
AAJU02000007.1-47582-EcF11_3955	EcF11_3955	peptidase, S54 (rhomboid) family	6	-7.00111	0.0279754
AAJU02000012.1-43442-agaW	agaW	PTS system, N-acetylgalactosamine-specific, IIC component	12	1.07853	0.0280725
AAJU02000078.1-597-EcF11_2318	EcF11_2318	Unknown	11	-2.24515	0.0280876
AAJU02000010.1-76187-aphA	aphA	class B acid phosphatase	6	0.728343	0.0281831
AAJU02000051.1-18987-repA	repA	repFIB replication protein A	2	-3.89968	0.0282603
AAJU02000007.1-101329-EcF11_4006	EcF11_4006	putative membrane protein	15	-1.11198	0.0283417
AAJU02000032.1-43935-bssR	bssR	biofilm regulator BssR	4	-3.23917	0.0296739
AAJU02000006.1-106411-EcF11_3161	EcF11_3161	peptidyl-tRNA hydrolase domain protein	2	2.56074	0.0297121
AAJU02000051.1-6981-EcF11_0022	EcF11_0022	transposase	34	0.131196	0.0299197
AAJU02000003.1-271136-EcF11_0863	EcF11_0863	putative L-ascorbate-6-phosphate lactonase ulaG	15	-0.33658	0.0300782
AAJU02000012.1-78208-EcF11_3750	EcF11_3750	conserved hypothetical protein	32	0.853144	0.0301737
AAJU02000056.1-4991-moaB	moaB	molybdenum cofactor biosynthesis protein B	6	-4.48331	0.0301957
AAJU02000003.1-11943-EcF11_0602	EcF11_0602	Unknown	6	1.25721	0.030687
AAJU02000001.1-162541-asmA	asmA	AsmA protein	13	-1.43101	0.0307232
AAJU02000009.1-68324-EcF11_1435	EcF11_1435	conserved hypothetical protein	2	1.28361	0.0308173
AAJU02000012.1-82776-uxaC	uxaC	glucuronate isomerase	13	-0.804864	0.0311549
AAJU02000002.1-17773-gidB	gidB	16S rRNA methyltransferase GidB	9	-1.97288	0.0313038
AAJU02000016.1-20568-EcF11_2456	EcF11_2456	putative bacteriophage protein	17	-1.28117	0.0316001
AAJU02000005.1-42794-EcF11_3471	EcF11_3471	Rhs element Vgr protein	12	-1.04651	0.0317643
AAJU02000068.1-1572-nhaA	nhaA	sodium/proton antiporter nhaA	2	-10.2785	0.0319032
AAJU02000031.1-10081-mdlA	mdlA	multidrug resistance, ATP-binding protein mdlA	15	-0.869644	0.0320284
AAJU02000027.1-65035-fumA	fumA	fumarate hydratase	7	-2.57118	0.032069
AAJU02000002.1-134619-ligA	ligA	DNA ligase, NAD-dependent	34	0.869764	0.0334592
AAJU02000003.1-210316-EcF11_0804	EcF11_0804	arginine repressor, ArgR	7	-1.30775	0.0335165
AAJU02000006.1-70917-hycC	hycC	formate hydrogenlyase, subunit C	13	-2.15425	0.0337653
AAJU02000009.1-141263-EcF11_1510	EcF11_1510	methylmalonyl-CoA mutase	21	-1.20497	0.0337687
AAJU02000035.1-5912-mobA	mobA	molybdopterin-guanine dinucleotide biosynthesis protein A	3	1.49987	0.0338222
AAJU02000034.1-16470-EcF11_2820	EcF11_2820	DNA methylase, N4/N6-methyltransferase family	12	1.12031	0.0339818
AAJU02000011.1-100966-EcF11_3884	EcF11_3884	putative peptidoglycan binding domain	7	-1.8097	0.0340909
AAJU02000023.1-50247-EcF11_4260	EcF11_4260	Unknown	30	-0.69258	0.0342359
AAJU02000001.1-417182-nuoF	nuoF	NADH-quinone oxidoreductase, F subunit	2	-9.20261	0.0342705
AAJU02000034.1-29161-EcF11_2834	EcF11_2834	conserved hypothetical protein	13	1.50571	0.0343205
AAJU02000030.1-4158-EcF11_1994	EcF11_1994	periplasmic protein-probably involved in high-affinity Fe2+ transport	11	-5.02762	0.0343504
AAJU02000035.1-35556-EcF11_3267	EcF11_3267	aldose 1-epimerase family protein	19	-2.04396	0.0344106
AAJU02000020.1-15144-EcF11_4904	EcF11_4904	acetyltransferase, GNAT family	2	-2.36961	0.0345102
AAJU02000031.1-22637-EcF11_0064	EcF11_0064	acriflavine resistance protein B	25	-0.537159	0.0345178
AAJU02000042.1-12353-marC	marC	multiple antibiotic resistance protein MarC	2	2.5306	0.0352767
AAJU02000005.1-140048-EcF11_3569	EcF11_3569	metallo-beta-lactamase domain protein	3	0.225945	0.0354481
AAJU02000006.1-38049-gshA	gshA	Unknown	6	-2.96108	0.0354976
AAJU02000005.1-220421-EcF11_3651	EcF11_3651	phage integrase	5	0.927355	0.035996
AAJU02000003.1-82293-EcF11_0679	EcF11_0679	IS1203 transposase orfA	2	-4.57103	0.0361179
AAJU02000046.1-26340-aslB	aslB	arylsulfatase-activating protein AslB	27	1.54986	0.036124
AAJU02000062.1-5897-EcF11_2182	EcF11_2182	conserved hypothetical protein	7	-2.18271	0.0362911
AAJU02000011.1-13868-artI	artI	arginine ABC transporter, periplasmic arginine-binding protein ArtI	3	-4.57466	0.036707
AAJU02000018.1-63154-EcF11_1670	EcF11_1670	conserved hypothetical protein	7	0.734817	0.0367414
AAJU02000032.1-30722-moeA	moeA	molybdopterin biosynthesis protein MoeA	17	-1.44561	0.0368016
AAJU02000001.1-190809-EcF11_1037	EcF11_1037	conserved hypothetical protein	3	-1.73825	0.0370706
AAJU02000034.1-10721-EcF11_2816	EcF11_2816	acriflavine resistance protein F	55	-0.503083	0.0370886
AAJU02000035.1-25591-EcF11_3258	EcF11_3258	AP endonuclease, family 2	11	1.53152	0.0371494
AAJU02000012.1-20192-deaD	deaD	cold-shock DEAD box protein A	9	-2.23207	0.0372427
AAJU02000053.1-6347-wecA	wecA	undecaprenyl-phosphate alpha-N-acetylglucosaminyl 1-phosphatetransferase	21	1.72213	0.0373076
AAJU02000003.1-170188-EcF11_0762	EcF11_0762	chaperone protein PapD	8	1.46248	0.0375267
AAJU02000047.1-21823-zraS	zraS	sensor histidine kinase ZraS	22	-0.549583	0.0377275
AAJU02000028.1-17118-EcF11_1707	EcF11_1707	conserved hypothetical protein	3	-3.37109	0.0378547
AAJU02000005.1-62245-csdA	csdA	cysteine desulfurase, catalytic subunit CsdA	6	-0.931848	0.038323
AAJU02000036.1-46313-EcF11_2307	EcF11_2307	hydrolase, Cof family	11	1.39919	0.0388026
AAJU02000011.1-90894-EcF11_3879	EcF11_3879	conserved hypothetical protein	4	-3.44295	0.0388174
AAJU02000012.1-40945-nagA1	nagA1	N-acetylglucosamine-6-phosphate deacetylase	20	-0.654042	0.0388669
AAJU02000007.1-124750-EcF11_4028	EcF11_4028	conserved hypothetical protein	3	-2.58041	0.0389629
AAJU02000001.1-36225-EcF11_0897	EcF11_0897	acyl CoA dehydrogenase	7	-2.8733	0.038981
AAJU02000001.1-272314-lysP	lysP	lysine-specific permease	18	-0.881297	0.0392522
AAJU02000007.1-14691-EcF11_3925	EcF11_3925	acetyltransferase, GNAT family	14	0.487398	0.0392896
AAJU02000007.1-58589-malQ	malQ	4-alpha-glucanotransferase	42	0.495157	0.039303
AAJU02000013.1-63663-entF	entF	enterobactin synthetase component F	30	-0.775547	0.0393386
AAJU02000001.1-362240-EcF11_1200	EcF11_1200	outer membrane autotransporter barrel domain protein	25	-0.91985	0.0394322
AAJU02000001.1-410373-nuoL	nuoL	NADH-quinone oxidoreductase, L subunit	2	-8.63131	0.0394623
AAJU02000041.1-6911-kefC	kefC	glutathione-regulated potassium-efflux system protein KefC	14	-1.16263	0.039517
AAJU02000010.1-123737-alsA	alsA	D-allose transport ATP-binding protein AlsA	17	-1.69483	0.0398523
AAJU02000005.1-27571-EcF11_3460	EcF11_3460	ImpA-related N-terminal domain protein	16	-1.163	0.0399457
AAJU02000002.1-70297-EcF11_5026	EcF11_5026	conserved hypothetical protein	21	1.14224	0.0402542
AAJU02000051.1-12995-EcF11_0031	EcF11_0031	conserved hypothetical protein	2	-3.94984	0.040405
AAJU02000005.1-216393-EcF11_3641	EcF11_3641	antirestriction protein	6	1.06052	0.0405896
AAJU02000026.1-16248-EcF11_2378	EcF11_2378	putative sulfatase	23	-0.276129	0.0406755
AAJU02000001.1-251070-EcF11_1095	EcF11_1095	putative membrane protein	4	-1.94376	0.0410693
AAJU02000005.1-150237-EcF11_3578	EcF11_3578	conserved hypothetical protein	16	-0.866307	0.0412216
AAJU02000005.1-112821-EcF11_3539	EcF11_3539	major facilitator family transporter	9	1.14106	0.0413088
AAJU02000035.1-50352-rafY2	rafY2	glycoporin RafY	6	-2.17216	0.0416741
AAJU02000005.1-59567-mltA	mltA	membrane-bound lytic murein transglycosylase A	33	-0.0018948	0.0419059
AAJU02000086.1-583-EcF11_2691	EcF11_2691	RecA-mediated autopeptidases	4	2.49872	0.0419326
AAJU02000001.1-281296-EcF11_1126	EcF11_1126	nucleoside transporter, NupC family	13	-1.63759	0.0422581
AAJU02000049.1-8620-EcF11_2198	EcF11_2198	Unknown	13	-3.14548	0.0422686
AAJU02000051.1-9487-EcF11_0026	EcF11_0026	Unknown	15	-1.1771	0.0422718
AAJU02000033.1-28189-EcF11_1544	EcF11_1544	CAIB/BAIF family	5	-3.854	0.042804
AAJU02000011.1-20810-poxB	poxB	pyruvate dehydrogenase	12	-2.09651	0.0428873
AAJU02000043.1-4829-aroG	aroG	3-deoxy-7-phosphoheptulonate synthase, Phe-sensitive	5	-2.05735	0.0429171
AAJU02000036.1-23991-udp	udp	uridine phosphorylase	19	-0.998439	0.0432519
AAJU02000042.1-18523-EcF11_4843	EcF11_4843	diguanylate cyclase (GGDEF) domain protein	4	2.40285	0.0435599
AAJU02000015.1-35167-EcF11_2102	EcF11_2102	oligogalacturonate-specific porin protein	3	0.816374	0.0436174
AAJU02000033.1-12012-EcF11_1531	EcF11_1531	Unknown	2	1.7869	0.0438176
AAJU02000003.1-25579-EcF11_0611	EcF11_0611	type I restriction enzyme EcoEI specificity protein	5	2.79515	0.044385
AAJU02000005.1-37616-EcF11_3467	EcF11_3467	ImcF domain protein	12	-1.49106	0.0446804
AAJU02000005.1-79019-EcF11_3507	EcF11_3507	conserved hypothetical protein	19	-0.269372	0.045091
AAJU02000006.1-1705-EcF11_3044	EcF11_3044	putative cytochrome C assembly protein	11	-1.41664	0.045186
AAJU02000005.1-11235-ptrA	ptrA	protease III	33	-0.987155	0.04554
AAJU02000030.1-8791-EcF11_2001	EcF11_2001	IS26 transposase	16	-0.59182	0.0456483
AAJU02000010.1-127227-rpiB	rpiB	ribose 5-phosphate isomerase B	4	-3.65802	0.0459643
AAJU02000007.1-137896-EcF11_4043	EcF11_4043	probable bifunctional chitinase/lysozyme	7	2.37778	0.0468024
AAJU02000005.1-56602-EcF11_3481	EcF11_3481	conserved hypothetical protein	15	-2.61449	0.0471544
AAJU02000023.1-61767-EcF11_4273	EcF11_4273	ATP-dependent protease	46	-0.521226	0.0472411
AAJU02000030.1-37433-traW	traW	type IV secretion-like conjugative transfer system protein TraW	7	-1.80892	0.0476287
AAJU02000030.1-6744-EcF11_1997	EcF11_1997	conserved hypothetical protein	6	-1.25094	0.0478041
AAJU02000036.1-26066-EcF11_2288	EcF11_2288	isochorismatase family protein	16	0.433398	0.0482391
AAJU02000030.1-60146-EcF11_2059	EcF11_2059	hypothetical protein	4	-4.0474	0.048396
AAJU02000023.1-7869-thrC	thrC	threonine synthase	11	-1.46308	0.0485341
AAJU02000001.1-455586-EcF11_1289	EcF11_1289	transporter, major facilitator family	7	-4.25373	0.0486321
AAJU02000051.1-12269-EcF11_0030	EcF11_0030	plasmid stability protein ParA	16	-0.817827	0.0489432
AAJU02000007.1-50504-rtcB	rtcB	RtcB protein	25	-0.924945	0.0493088
AAJU02000001.1-121357-ugd	ugd	UDP-glucose 6-dehydrogenase	5	-4.02872	0.0493641
AAJU02000035.1-43339-fdoI	fdoI	formate dehydrogenase-O, gamma subunit	14	-0.996279	0.0495591
AAJU02000003.1-195662-pepA	pepA	leucyl aminopeptidase	9	-0.509208	0.0496266
AAJU02000031.1-25619-acrA	acrA	acriflavine resistance protein A	18	-0.819799	0.0500392
AAJU02000036.1-35175-tkt	tkt	transketolase	33	1.00714	0.0501247
AAJU02000001.1-347549-atoB	atoB	acetyl-CoA acetyltransferase	7	-4.47027	0.0501296
AAJU02000084.1-606-EcF11_0098	EcF11_0098	helix-turn-helix domain protein	4	-4.57575	0.0503199
AAJU02000011.1-25469-EcF11_3816	EcF11_3816	putative membrane protein	9	-0.336893	0.0508431
AAJU02000018.1-80516-speD	speD	S-adenosylmethionine decarboxylase	20	-0.38223	0.0510637
AAJU02000011.1-102545-EcF11_3885	EcF11_3885	Tat (twin-arginine translocation) pathway signal sequence domain/peptidase M15 family protein	3	-7.61736	0.0514908
AAJU02000003.1-43524-uxuB	uxuB	fructuronate reductase	15	-0.698214	0.0517425
AAJU02000012.1-48174-garD	garD	galactarate dehydratase	18	-0.671582	0.051905
AAJU02000043.1-28933-bioA	bioA	adenosylmethionine-8-amino-7-oxononanoate transaminase	2	-7.27073	0.0521333
AAJU02000003.1-200656-EcF11_0794	EcF11_0794	inner membrane protein YjgN	14	0.758066	0.0522697
AAJU02000013.1-231-ybbN	ybbN	protein YbbN	8	-1.48616	0.0529053
AAJU02000027.1-28713-sodC_1	sodC_1	superoxide dismutase	4	-3.00743	0.0532747
AAJU02000037.1-8414-EcF11_1771	EcF11_1771	putative iron-containing alcohol dehydrogenase	15	-0.662975	0.0534109
AAJU02000007.1-18735-gntU	gntU	gluconate transporter GntU	15	-0.366558	0.0538862
AAJU02000013.1-106460-EcF11_0200	EcF11_0200	twin arginine-targeting protein translocase, TatA/E family	3	-0.307722	0.0540132
AAJU02000002.1-256968-EcF11_5214	EcF11_5214	cellulose synthase operon protein C	55	-0.0634149	0.0542141
AAJU02000011.1-119203-EcF11_3898	EcF11_3898	MOSC domain protein	9	-3.25465	0.0544517
AAJU02000002.1-260332-EcF11_5215	EcF11_5215	putative diguanylate cyclase	38	-0.363253	0.054483
AAJU02000001.1-318380-ccmB	ccmB	heme exporter protein CcmB	4	-2.82131	0.0545557
AAJU02000049.1-26157-EcF11_2221	EcF11_2221	conserved hypothetical protein	8	-2.76074	0.0546231
AAJU02000003.1-272491-ulaR	ulaR	transcriptional regulator UlaR	4	-4.62827	0.0546341
AAJU02000028.1-21436-EcF11_1713	EcF11_1713	MASE2 domain/diguanylate cyclase	10	-2.3852	0.0547038
AAJU02000001.1-63179-EcF11_0916	EcF11_0916	IbrA	5	-2.68673	0.0547806
AAJU02000001.1-310557-EcF11_1153	EcF11_1153	sulfatase family protein	5	-3.71379	0.054825
AAJU02000020.1-65881-ppk	ppk	polyphosphate kinase	9	-1.71051	0.0549168
AAJU02000005.1-110157-scrK	scrK	fructokinase	16	-0.442346	0.0549194
AAJU02000015.1-21401-EcF11_2088	EcF11_2088	aromatic ring-opening dioxygenase	16	1.32683	0.0554266
AAJU02000023.1-60213-EcF11_4269	EcF11_4269	phage minor tail protein U	4	1.62942	0.0555455
AAJU02000001.1-72069-EcF11_0925	EcF11_0925	phosphotriesterase family protein	4	-3.65123	0.0564513
AAJU02000028.1-37934-brnQ	brnQ	branched-chain amino acid transport system II carrier protein	12	-2.07839	0.056579
AAJU02000066.1-1859-EcF11_3784	EcF11_3784	putative membrane protein	11	-0.801687	0.0569986
AAJU02000006.1-154951-mltD	mltD	membrane-bound lytic murein transglycosylase D	10	1.15768	0.0570913
AAJU02000007.1-143523-gspH1	gspH1	general secretion pathway protein H	9	1.36185	0.0577431
AAJU02000014.1-26022-torA	torA	trimethylamine-N-oxide reductase	9	-2.03458	0.0578803
AAJU02000005.1-182466-EcF11_3611	EcF11_3611	ferric enterochelin esterase	11	-1.12854	0.0581987
AAJU02000013.1-8786-allR	allR	transcriptional regulator AllR	13	-1.65117	0.0582955
AAJU02000008.1-126358-EcF11_4496	EcF11_4496	protein FixC homolog	3	-3.6371	0.0583446
AAJU02000046.1-5008-rarD	rarD	RarD protein	12	-1.194	0.058895
AAJU02000024.1-19305-xdhA	xdhA	xanthine dehydrogenase	36	-0.183803	0.0589245
AAJU02000013.1-41828-nfrB	nfrB	bacteriophage N4 adsorption protein B	21	-0.822423	0.0590389
AAJU02000023.1-2661-mog	mog	molybdopterin biosynthesis protein Mog	5	2.7859	0.05911
AAJU02000038.1-38282-EcF11_4812	EcF11_4812	DNA N-4 cytosine methyltransferase M.NgoMXV	7	-1.0968	0.0592645
AAJU02000004.1-239037-aldA	aldA	aldehyde dehydrogenase A	5	1.65776	0.0593931
AAJU02000036.1-26643-EcF11_2289	EcF11_2289	conserved hypothetical protein	4	0.90313	0.0599364
AAJU02000005.1-111153-EcF11_3538	EcF11_3538	carbohydrate kinase, FGGY family protein	28	-0.368996	0.0600325
AAJU02000013.1-1297-EcF11_0103	EcF11_0103	oxidoreductase, short chain dehydrogenase/reductase family	10	-1.40901	0.0602943
AAJU02000025.1-23528-EcF11_3382	EcF11_3382	transthyretin family protein	2	-3.44007	0.0612974
AAJU02000018.1-38014-btuF	btuF	cobalamin ABC transporter, periplasmic cobalamin-binding protein	2	-3.84773	0.0615068
AAJU02000003.1-146053-EcF11_0733	EcF11_0733	Unknown	4	1.19235	0.0619069
AAJU02000010.1-77203-uvrA	uvrA	excinuclease ABC, A subunit	39	-0.840223	0.062371
AAJU02000010.1-88684-EcF11_4707	EcF11_4707	conserved hypothetical protein	5	-4.16505	0.0624888
AAJU02000021.1-61233-exoX	exoX	exodeoxyribonuclease X	6	-3.00972	0.0626721
AAJU02000055.1-11167-yrbB	yrbB	YrbB	3	-6.34536	0.0629409
AAJU02000001.1-317777-ccmC	ccmC	heme exporter protein C	5	-2.01095	0.0630742
AAJU02000001.1-400804-menF	menF	isochorismate synthase, menaquinone-specific	10	-2.21751	0.0630842
AAJU02000007.1-48000-glpR	glpR	glycerol-3-phosphate regulon repressor	8	-1.12183	0.0631909
AAJU02000031.1-9089-cof	cof	hydrolase Cof	10	-0.54447	0.0632872
AAJU02000036.1-7333-fadA	fadA	acetyl-CoA C-acyltransferase FadA	5	-2.96384	0.0633847
AAJU02000024.1-47954-aegA2	aegA2	protein aegA	23	-0.579738	0.0633937
AAJU02000012.1-71163-EcF11_3740	EcF11_3740	putative inner membrane protein YqjF	9	-2.26242	0.0634948
AAJU02000038.1-19723-srmB	srmB	ATP-dependent RNA helicase SrmB	3	-5.55449	0.0639757
AAJU02000055.1-9903-EcF11_2876	EcF11_2876	Mce family protein	19	-1.01266	0.0643219
AAJU02000041.1-14637-caiT	caiT	L-carnitine/gamma-butyrobetaine antiporter	27	-0.836115	0.0644553
AAJU02000031.1-5645-EcF11_0045	EcF11_0045	thioesterase family protein	5	-5.16255	0.0646403
AAJU02000023.1-3268-tal2	tal2	transaldolase	9	-2.52285	0.0646477
AAJU02000023.1-9079-thrB	thrB	homoserine kinase	10	-1.00072	0.0648586
AAJU02000029.1-11154-prpD	prpD	2-methylcitrate dehydratase	7	-0.6892	0.0649407
AAJU02000007.1-72968-envZ	envZ	osmolarity sensor protein EnvZ	18	-0.920072	0.0650765
AAJU02000030.1-7475-nqrC	nqrC	NADH:ubiquinone oxidoreductase, na(+)-translocating, c subunit	5	-5.19303	0.0658341
AAJU02000005.1-235850-EcF11_3662	EcF11_3662	conserved hypothetical protein	7	1.35889	0.0661914
AAJU02000015.1-80039-EcF11_2148	EcF11_2148	dienelactone hydrolase family protein	25	-0.996554	0.0670277
AAJU02000001.1-89282-EcF11_0942	EcF11_0942	periplasmic binding protein	3	-1.18498	0.0672288
AAJU02000001.1-209384-thiD	thiD	phosphomethylpyrimidine kinase	2	-7.22494	0.0673035
AAJU02000005.1-72895-fucA	fucA	L-fuculose phosphate aldolase	7	-3.21799	0.0674368
AAJU02000002.1-87627-uhpB	uhpB	sensor histidine kinase UhpB	16	0.43452	0.0675272
AAJU02000052.1-7185-EcF11_4073	EcF11_4073	ROK family protein	12	-1.66332	0.0676203
AAJU02000001.1-237815-EcF11_1079	EcF11_1079	DNA-binding response regulator	2	3.55536	0.0686876
AAJU02000002.1-193143-adhB	adhB	alcohol dehydrogenase II	13	-0.673003	0.0697957
AAJU02000003.1-15758-EcF11_0605	EcF11_0605	carbon starvation family protein	24	-0.20868	0.0701621
AAJU02000044.1-18065-EcF11_4541	EcF11_4541	conserved hypothetical protein	4	-0.750122	0.0701637
AAJU02000015.1-71441-yqhD	yqhD	alcohol dehydrogenase yqhD	23	0.0210975	0.0702338
AAJU02000002.1-243427-dppF	dppF	dipeptide ABC transporter, ATP-binding protein DppF	8	-2.79806	0.0702542
AAJU02000035.1-38500-EcF11_3271	EcF11_3271	acetyltransferase, GNAT family	19	-0.733744	0.0712358
AAJU02000013.1-19192-EcF11_0118	EcF11_0118	conserved hypothetical protein	3	-3.14176	0.0713105
AAJU02000005.1-71090-fucP	fucP	L-fucose:H+ symporter permease	40	0.877398	0.0713206
AAJU02000057.1-14943-EcF11_0521	EcF11_0521	YjeF family protein	9	-1.89662	0.0719469
AAJU02000031.1-51348-copA	copA	copper-exporting ATPase	5	-1.5663	0.0726249
AAJU02000006.1-13855-gabT2	gabT2	4-aminobutyrate transaminase	10	-0.679241	0.072748
AAJU02000027.1-43989-EcF11_3335	EcF11_3335	electron transport complex protein RnfC	2	-8.34499	0.0736309
AAJU02000001.1-221451-molR	molR	molybdate metabolism regulator MolR	20	-1.20464	0.073653
AAJU02000028.1-5790-tauC	tauC	taurine uptake ABC transporter, permease protein	9	-1.15473	0.0738367
AAJU02000026.1-23783-melA	melA	alpha-galactosidase	25	-0.379385	0.0743342
AAJU02000001.1-389695-arnA	arnA	UDP-glucuronic acid decarboxylase/UDP-4-amino-4-deoxy-L-arabinose formyltransferase	12	-2.56693	0.0751337
AAJU02000037.1-34162-sroC	sroC	Unknown	4	-1.34674	0.0751972
AAJU02000044.1-27952-rapA	rapA	RNA polymerase associated protein RapA	14	-0.994062	0.0753007
AAJU02000030.1-250-EcF11_1991	EcF11_1991	ABC transporter, permease protein	10	-1.76028	0.0755322
AAJU02000037.1-18652-nagC	nagC	N-acetylglucosamine repressor	5	-4.57969	0.0764661
AAJU02000006.1-34534-emrA	emrA	multidrug resistance protein A	4	-4.12565	0.0764962
AAJU02000003.1-173477-EcF11_0768	EcF11_0768	PapG	11	-0.700265	0.0766016
AAJU02000020.1-36570-tktB	tktB	transketolase	11	-3.43431	0.0766826
AAJU02000002.1-35863-bglF	bglF	PTS system, beta-glucoside-specific IIABC component	27	1.26071	0.0767351
AAJU02000011.1-110090-pepN	pepN	aminopeptidase N	7	-3.1648	0.0769308
AAJU02000001.1-14826-EcF11_0892	EcF11_0892	bacitracin synthetase 1	19	-1.094	0.0773399
AAJU02000006.1-127352-EcF11_3183	EcF11_3183	Rhs/Vgr-family protein	6	-4.10691	0.0773516
AAJU02000113.1-512-EcF11_1823	EcF11_1823	conserved hypothetical protein	11	-2.5937	0.0774445
AAJU02000011.1-31743-macB	macB	macrolide-specific ABC-type efflux carrier protein MacB	12	-1.4011	0.0777645
AAJU02000003.1-230899-EcF11_0823	EcF11_0823	putative sugar ABC transporter, ATP-binding protein	18	-0.610366	0.0777921
AAJU02000001.1-230004-EcF11_1072	EcF11_1072	ATPase, AAA family	6	-4.84315	0.0780227
AAJU02000023.1-21245-slt	slt	soluble lytic murein transglycosylase	17	-0.603856	0.0781097
AAJU02000020.1-20643-eutB	eutB	ethanolamine ammonia-lyase, large subunit	12	-1.01367	0.0783271
AAJU02000021.1-75642-EcF11_4180	EcF11_4180	Unknown	2	-5.62296	0.0786254
AAJU02000038.1-16714-grcA	grcA	autonomous glycyl radical cofactor	3	4.1305	0.0788071
AAJU02000019.1-4304-EcF11_2585	EcF11_2585	periplasmic pilus chaperone family protein	2	3.06496	0.0788144
AAJU02000032.1-25062-EcF11_1324	EcF11_1324	sugar phosphatase SupH	7	-4.04248	0.079593
AAJU02000015.1-100374-EcF11_2170	EcF11_2170	putative serine palmitoyltransferase	18	-0.178589	0.0798447
AAJU02000113.1-172-EcF11_1822	EcF11_1822	Unknown	5	-2.65447	0.0801068
AAJU02000001.1-153178-wcaC	wcaC	colanic acid biosynthesis glycosyl transferase WcaC	5	-1.76382	0.0804987
AAJU02000001.1-73713-EcF11_0928	EcF11_0928	ISL3 family transposase	8	-2.08512	0.0807761
AAJU02000004.1-213966-hslJ	hslJ	heat shock protein HslJ	2	2.74304	0.0808002
AAJU02000005.1-143579-EcF11_3573	EcF11_3573	YgbK domain protein	9	-0.147833	0.0808553
AAJU02000008.1-15231-pabB	pabB	aminodeoxychorismate synthase	6	-1.74289	0.0808942
AAJU02000015.1-31168-icc	icc	protein icc	10	0.670031	0.08106
AAJU02000030.1-11411-EcF11_5337	EcF11_5337	Unknown	4	-4.3715	0.0810844
AAJU02000007.1-56300-malP	malP	maltodextrin phosphorylase	45	-0.107184	0.0811907
AAJU02000006.1-91348-EcF11_3146	EcF11_3146	conserved hypothetical protein	9	0.369388	0.0814694
AAJU02000044.1-31017-djlA	djlA	protein DjlA, DnaJ family	9	-2.61906	0.0816378
AAJU02000011.1-29203-EcF11_3819	EcF11_3819	conserved hypothetical protein	7	-2.71549	0.0816845
AAJU02000015.1-98194-EcF11_2168	EcF11_2168	putative permease, YjgP/YjgQ family	12	-0.631597	0.0820293
AAJU02000038.1-35320-EcF11_4809	EcF11_4809	dead box helicase	12	-0.244736	0.082167
AAJU02000009.1-108159-EcF11_1475	EcF11_1475	twitching motility family protein	7	0.487192	0.0823161
AAJU02000002.1-314988-EcF11_5265	EcF11_5265	inner membrane protein YhiM	7	-2.12246	0.0823881
AAJU02000090.1-147-EcF11_1359	EcF11_1359	Unknown	4	-4.72303	0.0825842
AAJU02000066.1-956-EcF11_3785	EcF11_3785	TfoX family protein	6	-2.77478	0.0827618
AAJU02000053.1-13045-wecD	wecD	TDP-D-fucosamine acetyltransferase	12	1.13001	0.0829049
AAJU02000030.1-48888-EcF11_2046	EcF11_2046	TraM	2	-0.81912	0.0830395
AAJU02000009.1-75790-EcF11_1443	EcF11_1443	regulatory protein	18	1.01079	0.0831549
AAJU02000039.1-38846-speF	speF	ornithine decarboxylase, inducible	16	-1.09329	0.0833825
AAJU02000030.1-30699-EcF11_2018	EcF11_2018	TrbJ protein	2	2.22018	0.0837242
AAJU02000002.1-278380-gadA	gadA	glutamate decarboxylase GadA	13	1.64023	0.0837933
AAJU02000014.1-91585-flgA	flgA	flagella basal body P-ring formation protein FlgA	5	1.97417	0.0839027
AAJU02000051.1-3123-EcF11_0017	EcF11_0017	conserved hypothetical protein	5	-3.45213	0.0839902
AAJU02000003.1-161943-EcF11_0752	EcF11_0752	conserved hypothetical protein	3	2.0286	0.0839913
AAJU02000001.1-381562-EcF11_1216	EcF11_1216	mandelate racemase/muconate lactonizing enzyme family protein	7	-1.90711	0.0842275
AAJU02000005.1-177606-EcF11_3607	EcF11_3607	putative cyclic diguanylate phosphodiesterase (EAL) domain	5	-2.80295	0.0842445
AAJU02000028.1-48512-tsx1	tsx1	nucleoside-specific channel-forming protein Tsx	10	-0.529609	0.0845334
AAJU02000006.1-66762-hycG	hycG	formate hydrogenlyase, subunit G	7	-2.90616	0.0846245
AAJU02000056.1-8063-EcF11_4197	EcF11_4197	putative membrane protein	4	-0.923423	0.0849375
AAJU02000027.1-13659-EcF11_3301	EcF11_3301	multidrug resistance protein MdtK	3	1.83535	0.0849427
AAJU02000002.1-39644-bglH	bglH	glucoside specific outer membrane porin BglH	14	1.10903	0.0853132
AAJU02000079.1-269-EcF11_4181	EcF11_4181	Unknown	7	1.34654	0.0855251
AAJU02000003.1-250984-cycA	cycA	D-serine/D-alanine/glycine transporter	14	-1.31466	0.0855861
AAJU02000016.1-59502-csiE	csiE	Unknown	7	-1.03414	0.0859624
AAJU02000005.1-147938-mutS	mutS	DNA mismatch repair protein MutS	30	-0.335945	0.0861465
AAJU02000007.1-42997-EcF11_3949	EcF11_3949	conserved hypothetical protein	9	-1.0758	0.0863933
AAJU02000004.1-200254-EcF11_0453	EcF11_0453	sensory box-containing diguanylate cyclase	3	-2.44961	0.0864385
AAJU02000057.1-11072-mutL	mutL	DNA mismatch repair protein MutL	16	-0.566739	0.0865023
AAJU02000003.1-267000-ulaE	ulaE	L-ribulose-5-phosphate 3-epimerase	6	-1.05498	0.0874405
AAJU02000006.1-17529-EcF11_3060	EcF11_3060	phospholipid-binding protein	7	1.19386	0.0880387
AAJU02000013.1-36049-EcF11_0139	EcF11_0139	protease 7	19	-1.13138	0.088064
AAJU02000053.1-9721-wecC	wecC	UDP-N-acetyl-D-mannosamine dehydrogenase	11	-1.11614	0.0882874
AAJU02000021.1-70476-EcF11_4175	EcF11_4175	integral membrane protein, PqiA family	3	1.72942	0.0883701
AAJU02000036.1-12010-tatC	tatC	twin arginine-targeting protein translocase TatC	12	-1.55587	0.0888946
AAJU02000028.1-65212-cyoD	cyoD	cytochrome o ubiquinol oxidase, subunit IV	4	-3.0993	0.0890041
AAJU02000028.1-49746-EcF11_1740	EcF11_1740	putative lipoprotein	8	-1.37864	0.0890079
AAJU02000099.1-227-cysZ	cysZ	Unknown	7	-3.22167	0.089255
AAJU02000017.1-7328-EcF11_2932	EcF11_2932	MOSC domain protein	11	-1.32981	0.0893928
AAJU02000051.1-2632-EcF11_0016	EcF11_0016	DNA methylase family protein	6	-1.35005	0.0896492
AAJU02000034.1-32651-EcF11_2838	EcF11_2838	conserved hypothetical protein	2	-3.85366	0.0898438
AAJU02000001.1-377173-glpC	glpC	sn-glycerol-3-phosphate dehydrogenase (anaerobic), K-small subunit	5	-4.02862	0.0900505
AAJU02000005.1-33306-EcF11_3465	EcF11_3465	conserved hypothetical protein	7	-2.68456	0.0906782
AAJU02000016.1-87111-EcF11_2521	EcF11_2521	outer membrane assembly lipoprotein YfgL	2	-8.82112	0.0907048
AAJU02000032.1-48412-EcF11_1343	EcF11_1343	undecaprenyl-diphosphatase	2	-6.72054	0.0909302
AAJU02000014.1-99267-flgJ	flgJ	flagellar rod assembly protein/muramidase FlgJ	2	-3.23805	0.091311
AAJU02000009.1-22892-gspJ	gspJ	general secretion pathway protein GspJ	5	-7.92308	0.0913322
AAJU02000001.1-280995-nsr	nsr	regulatory protein Nsr	2	1.47822	0.0913728
AAJU02000006.1-5282-recN	recN	DNA repair protein RecN	16	-1.50171	0.0916542
AAJU02000027.1-16879-EcF11_3304	EcF11_3304	drug resistance transporter, Bcr/CflA subfamily	2	-6.00973	0.0918551
AAJU02000032.1-9632-EcF11_1311	EcF11_1311	conserved hypothetical protein	6	-1.71455	0.0921841
AAJU02000017.1-42878-EcF11_2968	EcF11_2968	Ser/Thr protein phosphatase family/5'-nucleotidase domain protein	24	0.115058	0.092304
AAJU02000012.1-19083-nlpI	nlpI	lipoprotein NlpI	7	-2.52823	0.0925228
AAJU02000027.1-52075-malY	malY	maltose regulon modulator MalY	2	-2.27663	0.0926356
AAJU02000018.1-64570-EcF11_1672	EcF11_1672	protein YadK	2	-0.859974	0.0927451
AAJU02000051.1-10835-EcF11_0028	EcF11_0028	stable plasmid inheritance protein	5	-2.28588	0.0928518
AAJU02000011.1-72929-EcF11_3862	EcF11_3862	putative formate transporter FocA	6	-1.79232	0.0929032
AAJU02000004.1-46544-treA	treA	alpha,alpha-trehalase	3	0.587535	0.0933795
AAJU02000006.1-97774-EcF11_3152	EcF11_3152	conserved hypothetical protein	9	1.7381	0.0934028
AAJU02000001.1-284998-EcF11_1129	EcF11_1129	pts system fructose-specific eiibc component	10	-1.85164	0.0934663
AAJU02000001.1-179966-mdtC	mdtC	multidrug resistance protein MdtC	11	-0.551993	0.0934926
AAJU02000002.1-110281-EcF11_5072	EcF11_5072	hypothetical protein	11	1.36703	0.0936389
AAJU02000090.1-1520-EcF11_1364	EcF11_1364	Unknown	2	0.120171	0.0936468
AAJU02000039.1-42068-pgm	pgm	phosphoglucomutase, alpha-D-glucose phosphate-specific	14	-1.14787	0.0938692
AAJU02000006.1-116116-EcF11_3172	EcF11_3172	glutamine amidotransferase, class II	11	-1.65738	0.0940366
AAJU02000035.1-16484-hemN	hemN	oxygen-independent coproporphyrinogen III oxidase	21	0.577709	0.0948175
AAJU02000009.1-142581-iciA	iciA	chromosome initiation inhibitor	15	-1.35935	0.0949498
AAJU02000009.1-96923-nupG	nupG	nucleoside permease NupG	15	-0.705419	0.0955605
AAJU02000032.1-5578-EcF11_1307	EcF11_1307	oxidoreductase, 2OG-Fe(II) oxygenase family	8	-1.15395	0.0959737
AAJU02000001.1-450456-EcF11_1284	EcF11_1284	membrane protein, DedA family	6	-1.23639	0.0960544
AAJU02000025.1-70093-uvrY	uvrY	response regulator UvrY	2	1.72012	0.0963179
AAJU02000001.1-31594-EcF11_0895	EcF11_0895	non-ribosomal peptide synthase	16	-0.12631	0.0965734
AAJU02000002.1-288299-EcF11_5238	EcF11_5238	putative HdeD protein	3	0.414271	0.0966812
AAJU02000026.1-20060-adiA	adiA	biodegradative arginine decarboxylase	43	0.0573762	0.0967629
AAJU02000013.1-21445-allD	allD	ureidoglycolate dehydrogenase	4	3.20331	0.0968052
AAJU02000014.1-70506-mdoG	mdoG	glucans biosynthesis protein G	11	1.16479	0.0968339
AAJU02000057.1-16292-EcF11_0522	EcF11_0522	Unknown	7	0.941147	0.0969252
AAJU02000011.1-115441-EcF11_3895	EcF11_3895	ABC transporter, periplasmic substrate-binding protein, aliphatic sulfonates family	10	-2.27528	0.0974783
AAJU02000010.1-23050-EcF11_4642	EcF11_4642	PTS system, mannose/fructose/sorbose family, IIC component	9	1.30925	0.0974842
AAJU02000025.1-29611-EcF11_3388	EcF11_3388	putative metal-dependent phosphohydrolase	4	-1.86569	0.0975295
AAJU02000014.1-61852-csgG	csgG	curli production assembly/transport subunit CsgG	4	-6.89658	0.0977079
AAJU02000013.1-76783-entB	entB	isochorismatase	5	-1.9889	0.0978729
AAJU02000006.1-55004-norV	norV	anaerobic nitric oxide reductase flavorubredoxin	17	-0.962759	0.0979699
AAJU02000010.1-129864-phnM	phnM	phosphonate metabolism protein PhnM	5	-2.7702	0.0979958
AAJU02000005.1-151431-EcF11_3579	EcF11_3579	conserved hypothetical protein	68	-0.341507	0.0981085
AAJU02000060.1-10337-EcF11_2233	EcF11_2233	putative lipoprotein	7	0.625943	0.0982672
AAJU02000013.1-110455-dacA	dacA	serine-type D-Ala-D-Ala carboxypeptidase	10	-0.518605	0.0985731
AAJU02000002.1-317754-EcF11_5267	EcF11_5267	ABC transporter, ATP binding protein	21	-0.666832	0.0986342
AAJU02000022.1-16851-mfd	mfd	transcription-repair coupling factor	6	-2.37857	0.0988638
AAJU02000060.1-1088-clpB	clpB	ATP-dependent chaperone protein ClpB	22	-0.639732	0.0989368
AAJU02000015.1-50185-mdaB	mdaB	modulator of drug activity B	4	-1.99262	0.0992191
AAJU02000003.1-105532-EcF11_0707	EcF11_0707	conserved hypothetical protein	5	-1.22132	0.0993311
AAJU02000022.1-72294-EcF11_2784	EcF11_2784	tail length tape measure protein	3	0.428539	0.0994562
AAJU02000039.1-25289-EcF11_1968	EcF11_1968	NIF3 family protein	6	-4.4969	0.0996371
AAJU02000025.1-33393-EcF11_3392	EcF11_3392	putative membrane protein	4	1.88401	0.10011
AAJU02000001.1-411525-nuoJ	nuoJ	NADH-quinone oxidoreductase, J subunit	2	-8.43947	0.100251
AAJU02000015.1-81558-hyb0	hyb0	hydrogenase-2 small chain	14	-0.0894079	0.100709
AAJU02000003.1-18543-EcF11_0607	EcF11_0607	CobW/P47K family protein	6	-2.33411	0.100726
AAJU02000005.1-46717-EcF11_3474	EcF11_3474	type VI secretion system Vgr family protein	25	-0.667764	0.101031
AAJU02000009.1-65908-EcF11_1430	EcF11_1430	hypothetical protein	7	0.610845	0.101245
AAJU02000002.1-245983-EcF11_5206	EcF11_5206	conserved hypothetical protein	22	-0.201322	0.101332
AAJU02000006.1-58458-hypF	hypF	carbamoyltransferase HypF	17	-0.900158	0.101522
AAJU02000049.1-5093-EcF11_2194	EcF11_2194	component of an ABC transporter system	25	-0.44642	0.102545
AAJU02000005.1-183886-EcF11_3612	EcF11_3612	ATP binding cassette	43	-0.305581	0.102743
AAJU02000015.1-81433-EcF11_2150	EcF11_2150	hypothetical protein	3	1.59319	0.102764
AAJU02000005.1-223169-EcF11_3654	EcF11_3654	temperature-sensitive hemagglutinin tsh	25	0.0861218	0.103223
AAJU02000005.1-181568-EcF11_3610	EcF11_3610	IroE protein	13	0.0144053	0.103312
AAJU02000056.1-5127-moaC	moaC	molybdenum cofactor biosynthesis protein C	5	-2.62632	0.104843
AAJU02000035.1-43876-fdoH	fdoH	formate dehydrogenase-O, iron-sulfur subunit	13	0.397188	0.105429
AAJU02000011.1-123000-uup	uup	ABC transporter, ATP-binding protein	5	-2.13285	0.106094
AAJU02000014.1-83814-EcF11_1919	EcF11_1919	putative lipoprotein	4	2.24171	0.106618
AAJU02000034.1-7725-EcF11_2813	EcF11_2813	amino acid ABC transporter, permease protein, His/Glu/Gln/Arg/opine family	19	1.25397	0.106698
AAJU02000002.1-248121-EcF11_5208	EcF11_5208	conserved hypothetical protein	28	-0.252126	0.106936
AAJU02000009.1-15484-EcF11_1376	EcF11_1376	putative lipoprotein	7	0.615321	0.107068
AAJU02000013.1-19667-allC	allC	allantoate amidohydrolase	5	-2.99194	0.107236
AAJU02000013.1-9590-gcl	gcl	glyoxylate carboligase	19	-0.488465	0.107281
AAJU02000004.1-120849-EcF11_0374	EcF11_0374	putative membrane protein	9	-1.30399	0.107442
AAJU02000012.1-39430-EcF11_3708	EcF11_3708	putative sugar isomerase, AgaS family	19	-1.77303	0.107467
AAJU02000016.1-60768-EcF11_2495	EcF11_2495	conserved hypothetical protein	16	-0.311245	0.107597
AAJU02000004.1-193970-fnr	fnr	fumarate and nitrate reduction regulatory protein	3	1.09782	0.107679
AAJU02000023.1-40742-EcF11_4252	EcF11_4252	hypothetical protein	2	5.66269	0.107708
AAJU02000003.1-3691-mdoB	mdoB	phosphoglycerol transferase I	25	-0.405239	0.107799
AAJU02000009.1-86256-EcF11_1451	EcF11_1451	chaperone protein PapD	11	-0.108777	0.108088
AAJU02000009.1-124626-EcF11_1492	EcF11_1492	SPFH domain/band 7 family protein	10	1.06177	0.108157
AAJU02000010.1-106262-EcF11_4727	EcF11_4727	ATP-binding component of dipeptide transport system	13	-0.264049	0.108796
AAJU02000023.1-38792-EcF11_4250	EcF11_4250	hydrolase, TatD family	10	-1.23976	0.109051
AAJU02000069.1-1811-fghA2	fghA2	S-formylglutathione hydrolase	7	-1.3078	0.109066
AAJU02000031.1-47383-ushA	ushA	UDP-sugar hydrolase/5'-nucleotidase	19	-1.26487	0.109202
AAJU02000008.1-102303-pfkB	pfkB	6-phosphofructokinase	2	-6.80916	0.109884
AAJU02000011.1-36899-EcF11_3828	EcF11_3828	Unknown	4	-3.5328	0.110672
AAJU02000007.1-72358-ompR	ompR	transcriptional regulatory protein OmpR	13	-1.16762	0.110861
AAJU02000051.1-20116-EcF11_0039	EcF11_0039	site-specific recombinase	14	-0.493516	0.11093
AAJU02000010.1-18822-pNaS	pNaS	inorganic phosphate transporter, sodium-dependent	14	-0.634354	0.11112
AAJU02000013.1-35500-EcF11_0138	EcF11_0138	conserved hypothetical protein	4	2.43303	0.111293
AAJU02000031.1-40783-aes	aes	acetyl esterase	9	-1.03742	0.111396
AAJU02000008.1-113623-btuC	btuC	vitamin B12 import system permease protein btuC	2	-6.61767	0.112195
AAJU02000004.1-7332-EcF11_0252	EcF11_0252	putative acetyltransferase protein	4	-5.71497	0.112241
AAJU02000001.1-164951-udk	udk	uridine kinase	5	-4.50406	0.112317
AAJU02000021.1-3403-EcF11_4101	EcF11_4101	ferritin family protein	3	-2.00167	0.112405
AAJU02000020.1-24184-eutH	eutH	ethanolamine utilization protein EutH	7	0.96718	0.112839
AAJU02000003.1-42672-EcF11_0629	EcF11_0629	transcriptional regulator, GntR family	4	0.953079	0.112908
AAJU02000033.1-32516-frc	frc	formyl-coenzyme A transferase	6	2.00108	0.112954
AAJU02000001.1-225548-EcF11_1070	EcF11_1070	molybdate metabolism regulator MolR homolog	22	0.548965	0.113352
AAJU02000012.1-86298-sstT	sstT	sodium:serine/threonine symporter	19	-0.335582	0.113397
AAJU02000003.1-89575-EcF11_0689	EcF11_0689	alcohol dehydrogenase, iron-containing	9	0.977557	0.113488
AAJU02000031.1-20788-maa	maa	maltose O-acetyltransferase	9	-0.888511	0.113582
AAJU02000003.1-235045-EcF11_0827	EcF11_0827	conserved hypothetical protein	45	0.0916172	0.113801
AAJU02000006.1-145105-icmF	icmF	type VI secretion protein IcmF	33	-0.134488	0.113921
AAJU02000012.1-32553-EcF11_3701	EcF11_3701	putative lipoprotein	26	0.180433	0.114087
AAJU02000031.1-56481-cueR	cueR	Cu(I)-responsive transcriptional regulator	4	-2.25996	0.114187
AAJU02000008.1-54103-ansA	ansA	L-asparaginase 1	5	-2.98158	0.11448
AAJU02000003.1-125330-EcF11_0718	EcF11_0718	conserved hypothetical protein	6	1.09443	0.114642
AAJU02000028.1-12652-ampH	ampH	penicillin-binding protein AmpH	11	-0.137193	0.115306
AAJU02000014.1-39967-putA	putA	bifunctional protein PutA	8	-2.64577	0.115344
AAJU02000027.1-38100-gst	gst	glutathione S-transferase	2	-1.59343	0.115376
AAJU02000029.1-48523-EcF11_4594	EcF11_4594	pyridine nucleotide-disulphide oxidoreductase	11	-0.771874	0.115525
AAJU02000001.1-207132-EcF11_1054	EcF11_1054	transcriptional regulator, GntR family	4	-4.62341	0.115635
AAJU02000023.1-23512-EcF11_4234	EcF11_4234	ABC transporter, ATP-binding protein	9	-0.675605	0.115752
AAJU02000015.1-77252-EcF11_2145	EcF11_2145	oxidoreductase, short chain dehydrogenase/reductase family	14	-0.20229	0.116
AAJU02000038.1-44196-EcF11_4819	EcF11_4819	putative protein p53	9	-1.04514	0.116003
AAJU02000001.1-143066-EcF11_0996	EcF11_0996	capsular polysaccharide biosynthesis protein	3	-1.66668	0.116008
AAJU02000006.1-65158-EcF11_3117	EcF11_3117	helix-turn-helix DNA-binding domain protein	5	-3.11404	0.116057
AAJU02000049.1-2574-EcF11_2192	EcF11_2192	IS2 transposase orfA	3	0.983604	0.116193
AAJU02000019.1-56891-EcF11_2630	EcF11_2630	Rhs/Vgr-family protein	2	-3.30782	0.116333
AAJU02000029.1-27096-EcF11_4576	EcF11_4576	ankyrin repeat protein	4	2.74115	0.11646
AAJU02000004.1-216055-EcF11_0469	EcF11_0469	conserved hypothetical protein	3	-6.58625	0.116547
AAJU02000016.1-6752-EcF11_2439	EcF11_2439	gp33 TerL	18	-0.10837	0.116742
AAJU02000026.1-38834-EcF11_2399	EcF11_2399	putative cadaverine:lysine antiporter	17	0.905351	0.117109
AAJU02000023.1-15964-creC	creC	sensor protein CreC	23	-0.205875	0.117745
AAJU02000004.1-67747-EcF11_0320	EcF11_0320	calcium/proton antiporter	6	-1.68199	0.118414
AAJU02000028.1-327-EcF11_1691	EcF11_1691	hypothetical protein	8	-2.2697	0.118488
AAJU02000015.1-83792-hybB	hybB	Ni/Fe-hydrogenase 2 b-type cytochrome subunit	23	-0.195752	0.118655
AAJU02000007.1-28216-glgX	glgX	glycogen debranching enzyme GlgX	32	-0.073274	0.118937
AAJU02000030.1-24909-traT	traT	type IV secretion-like conjugative transfer system complement resistance protein TraT	10	-0.12929	0.118953
AAJU02000006.1-124549-EcF11_3181	EcF11_3181	Unknown	6	-0.962934	0.119933
AAJU02000020.1-38944-EcF11_4927	EcF11_4927	conserved hypothetical protein	3	-2.99491	0.121126
AAJU02000011.1-34755-EcF11_3824	EcF11_3824	site-specific recombinase, phage integrase family	16	-0.851154	0.121547
AAJU02000012.1-88821-alx	alx	protein Alx	4	-9.23581	0.12167
AAJU02000004.1-6772-sitA_2	sitA_2	iron/manganese transport system periplasmic binding protein SitA	3	2.03698	0.121733
AAJU02000022.1-32874-EcF11_2732	EcF11_2732	cupin family protein	4	-2.24071	0.121887
AAJU02000025.1-70905-uvrC	uvrC	excinuclease ABC, C subunit	3	-5.18473	0.122895
AAJU02000011.1-118329-EcF11_3899	EcF11_3899	conserved hypothetical protein	2	0.95924	0.12323
AAJU02000013.1-28777-EcF11_0127	EcF11_0127	conserved hypothetical protein	6	-1.74887	0.123478
AAJU02000003.1-174210-EcF11_0769	EcF11_0769	conserved hypothetical protein	4	-4.86284	0.123843
AAJU02000001.1-441189-hisQ	hisQ	histidine ABC transporter, permease protein HisQ	7	-4.38321	0.123964
AAJU02000011.1-125086-pqiB	pqiB	paraquat-inducible protein B	4	1.55789	0.124094
AAJU02000001.1-399039-menD	menD	2-succinyl-6-hydroxy-2, 4-cyclohexadiene-1-carboxylic acid synthase/2-oxoglutarate decarboxylase	4	-5.06418	0.124414
AAJU02000012.1-98446-EcF11_3767	EcF11_3767	Unknown	16	1.47918	0.124416
AAJU02000027.1-5458-EcF11_3291	EcF11_3291	Unknown	2	-5.638	0.12473
AAJU02000008.1-78786-astC	astC	succinylornithine transaminase	2	-8.67668	0.124877
AAJU02000022.1-39499-rluE	rluE	ribosomal large subunit pseudouridine synthase E	4	-2.35316	0.125407
AAJU02000055.1-1295-ptsN	ptsN	PTS IIA-like nitrogen-regulatory protein PtsN	2	2.08995	0.125907
AAJU02000001.1-201514-EcF11_1050	EcF11_1050	class II aldolase, tagatose bisphosphate family	7	-1.7472	0.126238
AAJU02000051.1-4829-EcF11_0021	EcF11_0021	transposition helper protein, IS21 family	9	-0.397454	0.126718
AAJU02000002.1-14968-mioC	mioC	MioC protein	8	-1.5222	0.126981
AAJU02000001.1-402262-EcF11_1237	EcF11_1237	acetyltransferase, GNAT family	5	-1.28025	0.127013
AAJU02000044.1-4691-leuO	leuO	transcriptional regulator LeuO	9	-1.04833	0.127423
AAJU02000021.1-55982-purT	purT	phosphoribosylglycinamide formyltransferase 2	4	-2.04072	0.127485
AAJU02000038.1-25311-rseC	rseC	sigma-E factor regulatory protein RseC	11	-0.97838	0.127488
AAJU02000023.1-32659-deoB	deoB	phosphopentomutase	4	-0.934268	0.127592
AAJU02000006.1-12404-gabD	gabD	succinate-semialdehyde dehydrogenase	8	-1.47057	0.127891
AAJU02000013.1-39116-EcF11_0141	EcF11_0141	bacteriophage N4 adsorption protein A precursor	21	-0.268033	0.128004
AAJU02000010.1-107448-EcF11_4728	EcF11_4728	inner membrane ABC transporter permease protein YddQ	10	-0.08672	0.128113
AAJU02000036.1-38844-EcF11_2299	EcF11_2299	3-hexulose-6-phosphate isomerase	10	-0.531646	0.128154
AAJU02000031.1-43142-EcF11_0080	EcF11_0080	transporter, monovalent cation:proton antiporter-2 family	8	-1.95357	0.128453
AAJU02000022.1-59836-EcF11_2770	EcF11_2770	terminase small subunit	2	-4.72754	0.128531
AAJU02000002.1-80890-EcF11_5038	EcF11_5038	conserved hypothetical protein	11	0.58553	0.128532
AAJU02000001.1-379218-EcF11_1214	EcF11_1214	HpcH/HpaI aldolase/citrate lyase family protein	4	-3.94205	0.128547
AAJU02000005.1-84515-gudP	gudP	glucarate permease	15	-0.226528	0.128585
AAJU02000001.1-270551-cirA	cirA	colicin I receptor	12	-1.09478	0.129023
AAJU02000001.1-242086-EcF11_1084	EcF11_1084	ABC transporter, quaternary amine uptake (QAT) family, ATP-binding protein	4	2.04752	0.13005
AAJU02000012.1-72784-EcF11_3744	EcF11_3744	conserved hypothetical protein	4	-1.86408	0.130484
AAJU02000025.1-53511-EcF11_3417	EcF11_3417	outer membrane porin protein LC	2	-4.13564	0.130843
AAJU02000008.1-44807-EcF11_4414	EcF11_4414	oxidoreductase, zinc-binding dehydrogenase family	2	-3.11543	0.131339
AAJU02000016.1-4696-EcF11_2435	EcF11_2435	phage holin, lambda family	4	1.42706	0.131532
AAJU02000001.1-436497-EcF11_1269	EcF11_1269	glutathione S-transferase	5	0.57628	0.131669
AAJU02000031.1-41233-gsk	gsk	inosine kinase	17	-1.27755	0.131917
AAJU02000056.1-7388-EcF11_4196	EcF11_4196	putative membrane protein	2	0.191461	0.132029
AAJU02000012.1-15785-truB	truB	tRNA pseudouridine synthase B	5	-1.61963	0.132197
AAJU02000001.1-319564-ccmA	ccmA	heme ABC exporter, ATP-binding protein CcmA	3	1.36677	0.132476
AAJU02000014.1-87898-EcF11_1924	EcF11_1924	oxidoreductase family, NAD-binding	3	-4.99632	0.133719
AAJU02000009.1-66538-EcF11_1431	EcF11_1431	conserved hypothetical protein	4	0.790952	0.133792
AAJU02000034.1-6638-EcF11_2812	EcF11_2812	amino acid ABC transporter, permease protein, His/Glu/Gln/Arg/opine family	20	0.190748	0.134149
AAJU02000001.1-211522-rcnA	rcnA	nickel/cobalt efflux protein RcnA	5	-2.20978	0.134288
AAJU02000003.1-188615-idnO	idnO	gluconate 5-dehydrogenase	8	1.8132	0.134433
AAJU02000003.1-128044-EcF11_0721	EcF11_0721	Unknown	3	1.87478	0.13472
AAJU02000008.1-148746-sufE	sufE	cysteine desulfuration protein SufE	2	-5.4927	0.13486
AAJU02000028.1-54530-EcF11_1747	EcF11_1747	oxidoreductase, aldo/keto reductase family	3	0.55108	0.135343
AAJU02000010.1-26112-sorC	sorC	sorbitol operon regulator SorC	7	-0.631245	0.135363
AAJU02000007.1-111343-ppiA	ppiA	peptidyl-prolyl cis-trans isomerase A	5	-1.84085	0.135493
AAJU02000001.1-249320-pbpG	pbpG	penicillin-binding protein 7	5	-2.51133	0.135545
AAJU02000017.1-38127-EcF11_2963	EcF11_2963	Unknown	9	1.00464	0.135599
AAJU02000004.1-49846-dhaL	dhaL	PTS-dependent dihydroxyacetone kinase, DhaL subunit	4	0.80034	0.135679
AAJU02000002.1-106474-EcF11_5066	EcF11_5066	transcriptional regulator, AlpA family	2	-0.852168	0.136419
AAJU02000001.1-190314-EcF11_1036	EcF11_1036	conserved hypothetical protein	4	-3.63575	0.136633
AAJU02000002.1-71471-EcF11_5028	EcF11_5028	conserved hypothetical protein	32	-0.273693	0.136733
AAJU02000004.1-180566-EcF11_0432	EcF11_0432	conserved hypothetical protein	4	0.995565	0.136748
AAJU02000041.1-5473-EcF11_0213	EcF11_0213	CcdB protein	5	-1.37708	0.136815
AAJU02000016.1-25477-EcF11_2462	EcF11_2462	putative bacteriophage protein	12	-0.220169	0.136832
AAJU02000009.1-50372-EcF11_1413	EcF11_1413	conserved hypothetical protein	2	-6.56223	0.136934
AAJU02000003.1-146725-EcF11_0735	EcF11_0735	Unknown	2	1.17608	0.13706
AAJU02000036.1-11202-tatD	tatD	deoxyribonuclease TatD	11	0.768153	0.137146
AAJU02000028.1-62732-EcF11_1755	EcF11_1755	transporter, major facilitator family	11	-1.98045	0.13719
AAJU02000010.1-71158-EcF11_4690	EcF11_4690	L-lactate dehydrogenase	17	-0.573996	0.137467
AAJU02000004.1-232612-EcF11_0480	EcF11_0480	Unknown	5	-4.12865	0.137697
AAJU02000005.1-175796-EcF11_3604	EcF11_3604	S-fimbrial adhesin protein SfaS	2	-2.72459	0.137927
AAJU02000023.1-39566-EcF11_4251	EcF11_4251	phospholipase, patatin family	17	-0.336631	0.138106
AAJU02000028.1-34831-phoB	phoB	phosphate regulon transcriptional regulatory protein PhoB	9	2.16895	0.138264
AAJU02000001.1-438956-EcF11_1272	EcF11_1272	conserved hypothetical protein	6	-1.87103	0.13851
AAJU02000001.1-253024-EcF11_1097	EcF11_1097	efflux transporter, outer membrane factor (OMF) lipoprotein, NodT family	5	-2.10419	0.138652
AAJU02000043.1-14005-modA	modA	molybdate ABC transporter, periplasmic molybdate-binding protein	6	1.48019	0.138994
AAJU02000009.1-67068-EcF11_1432	EcF11_1432	hypothetical protein	7	0.569006	0.139333
AAJU02000037.1-25172-miaB	miaB	tRNA-i(6)A37 thiotransferase enzyme MiaB	4	-4.92178	0.139359
AAJU02000026.1-47038-aspA	aspA	aspartate ammonia-lyase	26	-0.166693	0.139415
AAJU02000042.1-7695-eamA	eamA	transporter, 10 TMS drug/metabolite exporter (DME) family	2	1.01867	0.1396
AAJU02000007.1-13096-EcF11_3924	EcF11_3924	HNH endonuclease domain protein	9	-1.12263	0.13976
AAJU02000006.1-46970-mltB	mltB	lytic murein transglycosylase B	14	-0.770566	0.139867
AAJU02000004.1-87755-EcF11_0340	EcF11_0340	response regulator receiver domain	2	-7.94092	0.13994
AAJU02000002.1-187331-EcF11_5149	EcF11_5149	conserved hypothetical protein	4	1.80209	0.140247
AAJU02000012.1-35523-EcF11_3703	EcF11_3703	putative galactosamine-6-phosphate isomerase	10	-0.730113	0.140598
AAJU02000051.1-3392-EcF11_0018	EcF11_0018	conserved hypothetical protein	6	-3.02004	0.140669
AAJU02000074.1-1903-EcF11_2330	EcF11_2330	putative phage-related membrane protein	5	-8.29292	0.140826
AAJU02000029.1-58911-EcF11_4601	EcF11_4601	oxidoreductase, aldo/keto reductase family	10	0.803779	0.141016
AAJU02000033.1-19267-dsdA	dsdA	D-serine ammonia-lyase	9	0.138677	0.141137
AAJU02000001.1-265903-galS	galS	transcriptional regulator GalS	6	-3.4105	0.141391
AAJU02000050.1-9088-ilvG	ilvG	acetolactate synthase, large subunit, isozyme II	14	-1.07523	0.141607
AAJU02000016.1-20188-EcF11_2455	EcF11_2455	putative bacteriophage protein	5	-1.05169	0.141609
AAJU02000024.1-56945-dsbC	dsbC	thiol:disulfide interchange protein DsbC	9	-0.818382	0.141682
AAJU02000010.1-121296-alsK	alsK	D-allose kinase	7	-0.235436	0.141734
AAJU02000002.1-205069-EcF11_5166	EcF11_5166	transcriptional regulator, IclR family	17	0.00108064	0.142132
AAJU02000002.1-321677-nikE	nikE	nickel ABC transporter, ATP-binding protein NikE	8	-1.55326	0.142661
AAJU02000018.1-59045-EcF11_1667	EcF11_1667	fimbrial protein	6	-2.34602	0.142691
AAJU02000030.1-50911-EcF11_2048	EcF11_2048	conserved hypothetical protein	9	-0.156305	0.142865
AAJU02000001.1-286662-fruK	fruK	1-phosphofructokinase	3	-3.26502	0.142958
AAJU02000006.1-113236-EcF11_3169	EcF11_3169	Unknown	3	0.71406	0.143305
AAJU02000032.1-37493-gsiD	gsiD	glutathione ABC transporter, permease protein GsiD	4	0.86084	0.143321
AAJU02000018.1-31933-EcF11_1644	EcF11_1644	conserved hypothetical protein	5	0.504112	0.143411
AAJU02000001.1-326289-eco	eco	ecotin	4	-4.5312	0.143491
AAJU02000001.1-425299-EcF11_1258	EcF11_1258	putative transporter	8	-0.514547	0.143742
AAJU02000037.1-20095-nagD	nagD	nagD protein	7	-2.36616	0.143777
AAJU02000020.1-39632-EcF11_4928	EcF11_4928	hydrolase, NUDIX family	6	-2.41369	0.143805
AAJU02000003.1-269135-ulaB	ulaB	ascorbate-specific phosphotransferase enzyme IIB component	6	-0.959834	0.143988
AAJU02000014.1-87239-EcF11_1923	EcF11_1923	conserved hypothetical protein	9	-1.28833	0.144288
AAJU02000009.1-112352-endA	endA	endonuclease I	13	0.0417674	0.144835
AAJU02000028.1-14608-smbA	smbA	protein SbmA	14	-1.129	0.145309
AAJU02000010.1-90330-actP	actP	cation/acetate symporter ActP	33	-0.1847	0.145324
AAJU02000014.1-7116-hyaA	hyaA	nickel-dependent hydrogenase 1, small subunit	7	-0.0157984	0.146122
AAJU02000038.1-13223-EcF11_4786	EcF11_4786	DTW domain protein	11	0.4061	0.14616
AAJU02000003.1-137847-EcF11_0730	EcF11_0730	leukotoxin translocation ATP-binding protein LktB	4	1.1223	0.146286
AAJU02000007.1-139883-EcF11_4048	EcF11_4048	general secretion pathway protein M	11	1.90352	0.146361
AAJU02000007.1-118392-EcF11_4021	EcF11_4021	phosphoribulokinase/uridine kinase family protein	20	-0.388855	0.146367
AAJU02000001.1-41935-EcF11_0901	EcF11_0901	polyketide synthase subunit	39	0.003595	0.146615
AAJU02000009.1-71974-EcF11_1440	EcF11_1440	DeoX	19	0.158475	0.147091
AAJU02000002.1-299632-dctR	dctR	transcriptional regulator DctR	2	-6.16793	0.147231
AAJU02000052.1-9765-gltD	gltD	glutamate synthase (NADPH), small subunit	16	-1.28397	0.147322
AAJU02000002.1-979-EcF11_4964	EcF11_4964	drug resistance MFS transporter, drug:H+ antiporter-1 (DHA2) family	49	0.953267	0.147333
AAJU02000007.1-86042-hofM	hofM	HofM protein	18	-1.15166	0.147349
AAJU02000027.1-9763-EcF11_3296	EcF11_3296	conserved hypothetical protein	2	-4.39036	0.147841
AAJU02000027.1-12505-EcF11_3300	EcF11_3300	conserved hypothetical protein	2	-4.73899	0.14808
AAJU02000002.1-267173-EcF11_5220	EcF11_5220	cyclic diguanylate phosphodiesterase	11	0.00831272	0.148324
AAJU02000001.1-428322-EcF11_1261	EcF11_1261	putative inner membrane protein YfbV	3	1.12865	0.149165
AAJU02000051.1-8134-EcF11_0023	EcF11_0023	conserved hypothetical protein	9	-0.805339	0.149249
AAJU02000002.1-295053-EcF11_5247	EcF11_5247	periplasmic-binding protein	11	0.971546	0.149552
AAJU02000007.1-83906-mrcA	mrcA	penicillin-binding protein 1A	36	0.212616	0.149575
AAJU02000034.1-21558-EcF11_2826	EcF11_2826	PfkB domain protein	16	-0.829395	0.149614
AAJU02000011.1-16428-amiD	amiD	N-acetylmuramoyl-L-alanine amidase AmiD	6	-1.02306	0.149751
AAJU02000005.1-82770-truC	truC	tRNA pseudouridine synthase C	9	-1.69588	0.149938
AAJU02000006.1-79622-EcF11_3134	EcF11_3134	molybdenum-pterin binding protein	4	-3.67372	0.150144
AAJU02000016.1-47176-EcF11_2484	EcF11_2484	tetratricopeptide repeat protein	15	-0.97917	0.150381
AAJU02000039.1-29114-EcF11_1971	EcF11_1971	conserved hypothetical protein	4	1.98198	0.150426
AAJU02000018.1-34147-degP	degP	protease Do	7	-2.48176	0.150505
AAJU02000012.1-104787-ebgR	ebgR	HTH-type transcriptional regulator EbgR	4	-3.24978	0.150581
AAJU02000046.1-22950-hemY	hemY	HemY protein	3	-0.81802	0.150641
AAJU02000001.1-461939-mepA	mepA	penicillin-insensitive murein endopeptidase	2	-2.95288	0.15129
AAJU02000055.1-1148-EcF11_2864	EcF11_2864	conserved hypothetical protein	3	-2.47583	0.152032
AAJU02000013.1-69643-fepG	fepG	ferric enterobactin ABC transporter, permease protein FepG	8	-1.57874	0.152247
AAJU02000050.1-5555-hdfR	hdfR	transcriptional regulator HdfR	3	-2.84437	0.152812
AAJU02000017.1-10378-cpxP	cpxP	periplasmic protein CpxP	6	-1.37533	0.152822
AAJU02000010.1-116860-mdtN	mdtN	multidrug resistance protein MdtN	14	0.58007	0.152928
AAJU02000006.1-56448-norW	norW	nitric oxide reductase FlRd-NAD(+) reductase	8	-0.442797	0.15359
AAJU02000003.1-36811-kptA	kptA	RNA 2'-phosphotransferase	8	0.686651	0.153682
AAJU02000002.1-232450-tag	tag	DNA-3-methyladenine glycosylase I	8	-0.257562	0.153792
AAJU02000016.1-43289-hmp	hmp	flavohemoprotein	13	0.781802	0.154124
AAJU02000009.1-117449-speA	speA	arginine decarboxylase	18	0.741927	0.154525
AAJU02000006.1-137684-EcF11_3193	EcF11_3193	type VI secretion protein, family	10	-1.21058	0.154968
AAJU02000053.1-15927-wecF	wecF	TDP-Fuc4NAc:lipid II Fuc4Nac transferase	13	-0.351878	0.155105
AAJU02000009.1-116744-EcF11_1485	EcF11_1485	conserved hypothetical protein	6	-2.03746	0.155236
AAJU02000036.1-45280-EcF11_2306	EcF11_2306	conserved hypothetical protein	26	0.136359	0.155285
AAJU02000003.1-224137-pmbA	pmbA	protein PmbA	19	-0.253402	0.15541
AAJU02000013.1-34440-EcF11_0136	EcF11_0136	hypothetical protein	5	-2.14318	0.155528
AAJU02000010.1-114826-mdtO	mdtO	multidrug resistance protein MdtO	22	0.00384321	0.156229
AAJU02000004.1-3587-sitD_1	sitD_1	iron/manganese transport system membrane protein SitD	5	-1.49521	0.157053
AAJU02000001.1-322355-napA	napA	periplasmic nitrate reductase, large subunit	14	-0.581284	0.157121
AAJU02000007.1-125808-EcF11_4030	EcF11_4030	slyX protein	3	-6.71352	0.15753
AAJU02000009.1-3295-glcF	glcF	glycolate oxidase, iron-sulfur subunit GlcF	22	-0.269309	0.157767
AAJU02000014.1-51266-pgaC	pgaC	biofilm PGA synthesis N-glycosyltransferase PgaC	4	-2.31743	0.157798
AAJU02000006.1-133156-vasA	vasA	type VI secretion protein, family	18	0.182624	0.15897
AAJU02000016.1-53865-EcF11_2488	EcF11_2488	oxidoreductase, zinc-binding dehydrogenase family	11	-0.34213	0.159042
AAJU02000001.1-252152-EcF11_1096	EcF11_1096	putative 3-oxoacyl-[acyl-carrier-protein] reductase	3	-2.23913	0.159916
AAJU02000003.1-14364-tsr	tsr	methyl-accepting chemotaxis protein I	19	-0.257749	0.159918
AAJU02000019.1-69799-ydcU	ydcU	ABC transporter, permease protein	3	-5.46368	0.159996
AAJU02000028.1-24500-EcF11_1717	EcF11_1717	conserved hypothetical protein	3	0.753994	0.160214
AAJU02000002.1-206058-EcF11_5167	EcF11_5167	4Fe-4S binding domain protein	2	1.72182	0.160558
AAJU02000003.1-31363-EcF11_0615	EcF11_0615	putative membrane protein	9	0.637596	0.160795
AAJU02000046.1-16330-EcF11_2546	EcF11_2546	putative lipoprotein	6	0.644596	0.160863
AAJU02000002.1-320427-EcF11_5268	EcF11_5268	YhhJ	13	-0.563184	0.161005
AAJU02000010.1-96717-nrfC	nrfC	cytochrome c nitrite reductase, Fe-S protein	6	-0.769602	0.16102
AAJU02000029.1-33818-betB	betB	betaine aldehyde dehydrogenase	15	-0.162951	0.161072
AAJU02000056.1-9353-EcF11_4198	EcF11_4198	putative cardiolipin synthetase	13	-0.639524	0.161173
AAJU02000010.1-86158-EcF11_4704	EcF11_4704	Na+/H+ antiporter	24	-1.02793	0.16167
AAJU02000013.1-26236-arcC	arcC	carbamate kinase	10	-2.53478	0.161705
AAJU02000023.1-55189-EcF11_4264	EcF11_4264	phage minor tail protein	3	2.54681	0.161982
AAJU02000009.1-25570-gspM	gspM	general secretion pathway protein GspM	6	2.21681	0.162138
AAJU02000030.1-48339-traJ	traJ	type IV secretion-like conjugative transfer system regulator TraJ	8	-2.07125	0.162602
AAJU02000019.1-42200-EcF11_2617	EcF11_2617	putative membrane protein	4	-4.43719	0.163239
AAJU02000008.1-32055-EcF11_4404	EcF11_4404	diguanylate cyclase (GGDEF) domain protein	3	-1.03742	0.163502
AAJU02000004.1-126744-sohB	sohB	peptidase, S49 (protease IV) family	2	-3.47416	0.163525
AAJU02000003.1-161105-EcF11_0750	EcF11_0750	conserved hypothetical protein	3	-2.30795	0.163822
AAJU02000010.1-87819-EcF11_4705	EcF11_4705	Unknown	9	0.617297	0.163931
AAJU02000037.1-35817-gltL	gltL	glutamate/aspartate ABC transporter, ATP-binding protein	3	1.67169	0.163948
AAJU02000007.1-3354-livF	livF	high-affinity branched-chain amino acid ABC transporter, ATP-binding protein LivF	5	0.243853	0.16404
AAJU02000010.1-142250-EcF11_4763	EcF11_4763	conserved hypothetical protein	2	-3.94281	0.164668
AAJU02000014.1-36891-EcF11_1866	EcF11_1866	putative isochorismatase family protein, rutB	6	-3.3716	0.164783
AAJU02000030.1-25707-EcF11_2014	EcF11_2014	surface exclusion inner membrane protein	3	-0.459668	0.165027
AAJU02000037.1-13545-EcF11_1776	EcF11_1776	putative membrane transport protein	12	-0.739998	0.165206
AAJU02000011.1-66677-dmsC1	dmsC1	anaerobic dimethyl sulfoxide reductase, C subunit	4	-2.52068	0.165212
AAJU02000013.1-75416-entE	entE	enterobactin synthetase component E	18	0.129762	0.166671
AAJU02000010.1-118593-EcF11_4738	EcF11_4738	metallo-beta-lactamase family protein	30	0.133616	0.166987
AAJU02000002.1-128670-recG	recG	ATP-dependent DNA helicase RecG	23	-0.688802	0.167098
AAJU02000028.1-27812-mak	mak	manno(fructo)kinase	3	-1.27427	0.167685
AAJU02000005.1-107331-scrA	scrA	PTS system sucrose-specific EIIBC component ScrA	10	-0.243025	0.167693
AAJU02000016.1-71601-EcF11_2508	EcF11_2508	Unknown	5	-0.744421	0.168245
AAJU02000034.1-15446-EcF11_2818	EcF11_2818	putative transcriptional regulator EnvR	4	-1.57944	0.168578
AAJU02000002.1-79211-EcF11_5036	EcF11_5036	sulfatase	24	1.30876	0.168928
AAJU02000023.1-31681-deoD	deoD	purine nucleoside phosphorylase	7	-0.88088	0.16971
AAJU02000010.1-33418-EcF11_4653	EcF11_4653	conserved hypothetical protein	5	1.38184	0.17
AAJU02000069.1-3507-EcF11_1990	EcF11_1990	Unknown	3	-1.63303	0.17025
AAJU02000028.1-27136-rdgC	rdgC	recombination-associated exonuclease RdgC	4	-1.73098	0.170311
AAJU02000003.1-99002-EcF11_0699	EcF11_0699	transporter, gluconate:H+ symporter (GntP) family	16	0.118436	0.170616
AAJU02000039.1-25886-EcF11_1969	EcF11_1969	amino acid/peptide transporter	16	-0.0989238	0.170778
AAJU02000035.1-48242-fdhD	fdhD	formate dehydrogenase accessory protein FdhD	11	-0.378457	0.171312
AAJU02000002.1-86932-uhpA	uhpA	transcriptional regulatory protein UhpA	6	1.56584	0.171334
AAJU02000002.1-335513-rsmD	rsmD	16S rRNA methyltransferase RsmD	10	-0.116497	0.171588
AAJU02000023.1-4442-agcS	agcS	amino acid carrier protein	25	-0.523954	0.171634
AAJU02000032.1-26271-EcF11_1325	EcF11_1325	formate C-acetyltransferase 3	15	-0.31837	0.171749
AAJU02000060.1-10802-EcF11_2234	EcF11_2234	conserved hypothetical protein	2	1.63006	0.171925
AAJU02000014.1-72648-mdoH	mdoH	glucans biosynthesis glucosyltransferase H	9	-1.38229	0.172673
AAJU02000014.1-30364-agp	agp	glucose-1-phosphatase	7	-1.04196	0.172947
AAJU02000043.1-8774-galK	galK	galactokinase	5	-1.27592	0.173015
AAJU02000024.1-33147-EcF11_0553	EcF11_0553	putative selenium-dependent hydroxylase accessory protein YqeC	13	0.2708	0.173315
AAJU02000002.1-191744-selB	selB	selenocysteine-specific translation elongation factor	14	1.23799	0.173843
AAJU02000009.1-131338-EcF11_1500	EcF11_1500	ABC transporter, ATP-binding protein	5	-0.841735	0.174238
AAJU02000078.1-1604-EcF11_2320	EcF11_2320	thioredoxin-family protein	9	0.275997	0.174417
AAJU02000004.1-97382-oppA	oppA	oligopeptide ABC transporter, periplasmic oligopeptide-binding protein	4	-3.11454	0.175291
AAJU02000051.1-17121-EcF11_0037	EcF11_0037	conserved hypothetical protein	21	-0.568152	0.175807
AAJU02000004.1-234921-hrpA	hrpA	ATP-dependent helicase HrpA	6	-3.56516	0.17663
AAJU02000049.1-2071-EcF11_2191	EcF11_2191	hypothetical protein	4	-2.39966	0.177017
AAJU02000007.1-124117-EcF11_4027	EcF11_4027	Unknown	14	0.638882	0.177117
AAJU02000008.1-100690-EcF11_4469	EcF11_4469	fructosamine kinase	2	1.20913	0.17717
AAJU02000003.1-172009-EcF11_0765	EcF11_0765	fimbrial protein PapE	3	1.19288	0.1776
AAJU02000035.1-47469-fdxG	fdxG	Unknown	9	0.673896	0.17821
AAJU02000005.1-54941-EcF11_3480	EcF11_3480	conserved hypothetical protein	8	0.992534	0.179337
AAJU02000006.1-86156-EcF11_3140	EcF11_3140	conserved hypothetical protein	8	-0.680719	0.179766
AAJU02000047.1-23420-zraR	zraR	response regulator ZraR	13	0.720559	0.180077
AAJU02000012.1-26692-EcF11_3691	EcF11_3691	sterol-binding protein	7	-1.47823	0.180177
AAJU02000001.1-383608-EcF11_1218	EcF11_1218	CinA family protein	3	0.883264	0.180185
AAJU02000060.1-11904-EcF11_2235	EcF11_2235	GGDEF domain protein	10	-1.10231	0.180311
AAJU02000113.1-933-EcF11_1824	EcF11_1824	Unknown	5	-1.09933	0.180598
AAJU02000018.1-44740-fhuD	fhuD	ferrichrome-binding periplasmic protein FhuD	7	-0.413165	0.180953
AAJU02000001.1-183445-mdtD	mdtD	multidrug resistance protein mdtD	5	-1.45388	0.181013
AAJU02000007.1-100260-EcF11_4004	EcF11_4004	phosphotriesterase family protein	13	-0.0372002	0.181066
AAJU02000003.1-128578-EcF11_0722	EcF11_0722	Unknown	6	0.865998	0.181305
AAJU02000016.1-38692-EcF11_2476	EcF11_2476	sensor histidine kinase	19	-0.639482	0.181657
AAJU02000026.1-53664-EcF11_2412	EcF11_2412	conserved hypothetical protein	10	1.07683	0.182305
AAJU02000010.1-32803-EcF11_4652	EcF11_4652	conserved hypothetical protein	10	-0.334875	0.182435
AAJU02000045.1-10231-pilA	pilA	type 4 pilus subunit PilA	7	-1.60494	0.182566
AAJU02000027.1-8247-EcF11_3295	EcF11_3295	conserved hypothetical protein	5	-1.06901	0.182721
AAJU02000002.1-81229-EcF11_5039	EcF11_5039	conserved hypothetical protein	7	-0.60897	0.182824
AAJU02000003.1-119502-EcF11_0713	EcF11_0713	ImpA domain protein	4	1.31064	0.18348
AAJU02000004.1-102929-EcF11_0354	EcF11_0354	conserved hypothetical protein	2	2.40695	0.183821
AAJU02000003.1-205554-arcA	arcA	aerobic respiration control protein ArcA	15	0.327727	0.184168
AAJU02000041.1-12442-fixB	fixB	electron transfer flavoprotein, alpha subunit	5	-0.907884	0.184662
AAJU02000002.1-83549-ilvB	ilvB	acetolactate synthase, large subunit, isozyme I	17	0.165085	0.184676
AAJU02000003.1-27837-EcF11_0613	EcF11_0613	conserved hypothetical protein	15	-0.120398	0.184985
AAJU02000025.1-35273-EcF11_3395	EcF11_3395	diguanylate cyclase (GGDEF) domain protein	8	-1.66301	0.185171
AAJU02000006.1-96064-EcF11_3151	EcF11_3151	hypothetical protein	15	0.167616	0.18528
AAJU02000024.1-39374-EcF11_0557	EcF11_0557	putative selenate reductase, FAD-binding subunit	10	-0.0155019	0.185693
AAJU02000007.1-102983-EcF11_4007	EcF11_4007	conserved hypothetical protein	6	-1.06814	0.185732
AAJU02000007.1-79036-hslR	hslR	heat shock protein 15	5	-0.900324	0.185853
AAJU02000029.1-50155-EcF11_4595	EcF11_4595	conserved hypothetical protein	2	2.78955	0.185975
AAJU02000001.1-81803-EcF11_0937	EcF11_0937	IS100 transposase orfB	3	-2.39097	0.186054
AAJU02000008.1-9760-EcF11_4374	EcF11_4374	membrane protein, TerC family/CBS/transporter associated domain protein	4	-1.59946	0.186522
AAJU02000009.1-101570-EcF11_1466	EcF11_1466	conserved hypothetical protein	3	-1.37853	0.18688
AAJU02000009.1-101524-EcF11_1465	EcF11_1465	conserved hypothetical protein	5	-3.10163	0.187221
AAJU02000006.1-10120-EcF11_3054	EcF11_3054	protein CsiD	6	-2.51781	0.187311
AAJU02000003.1-279770-EcF11_0873	EcF11_0873	PspA/IM30 family protein	2	2.04961	0.187918
AAJU02000007.1-112945-pabA	pabA	aminodeoxychorismate synthase, component II	8	-1.23168	0.188267
AAJU02000003.1-70284-EcF11_0666	EcF11_0666	putative GTPase	5	1.37519	0.188768
AAJU02000005.1-67238-fucU	fucU	fucose operon protein FucU	5	1.68978	0.189378
AAJU02000008.1-138353-ydiK	ydiK	inner membrane protein YdiK	4	-1.19591	0.190086
AAJU02000033.1-33835-EcF11_1548	EcF11_1548	conserved hypothetical protein	2	-1.68915	0.19009
AAJU02000013.1-81305-EcF11_0175	EcF11_0175	alcohol dehydrogenase, iron-containing	5	-3.40023	0.19014
AAJU02000002.1-255622-bcsZ	bcsZ	cellulase	12	0.28928	0.190611
AAJU02000001.1-319695-napC	napC	cytochrome c-type protein napC	6	-1.62387	0.190788
AAJU02000023.1-28463-serB	serB	phosphoserine phosphatase	2	-4.81765	0.191439
AAJU02000002.1-86184-EcF11_5044	EcF11_5044	hypothetical membrane protein	5	-0.526324	0.191785
AAJU02000051.1-15970-EcF11_0035	EcF11_0035	conserved hypothetical protein	4	-2.2016	0.191804
AAJU02000001.1-192623-EcF11_1039	EcF11_1039	peptidase, U32 family	8	-0.752407	0.192453
AAJU02000003.1-7965-EcF11_0599	EcF11_0599	transcriptional regulator, GntR family	5	-0.733627	0.192542
AAJU02000016.1-92204-EcF11_2525	EcF11_2525	putative outer membrane protein	5	-2.11521	0.192838
AAJU02000002.1-194314-aldB	aldB	aldehyde dehydrogenase B	20	-0.354581	0.193254
AAJU02000035.1-32796-EcF11_3265	EcF11_3265	transporter, major facilitator family	27	0.537616	0.1934
AAJU02000023.1-73716-EcF11_4286	EcF11_4286	antitermination protein Q	2	0.559763	0.193644
AAJU02000004.1-172641-EcF11_0425	EcF11_0425	oxidoreductase family	2	-3.63509	0.193783
AAJU02000020.1-19234-EcF11_4909	EcF11_4909	putative ethanolamine utilization protein EutL	8	-1.5677	0.193889
AAJU02000047.1-10795-thiH	thiH	thiazole biosynthesis protein ThiH	18	1.26621	0.193944
AAJU02000020.1-20250-eutC	eutC	ethanolamine ammonia-lyase, light chain	5	-1.21787	0.194151
AAJU02000035.1-14299-spf	spf	Unknown	2	0.987767	0.194515
AAJU02000007.1-1545-EcF11_3912	EcF11_3912	Unknown	8	0.687773	0.194627
AAJU02000012.1-22346-mtr	mtr	tryptophan-specific transport protein	19	0.235155	0.19483
AAJU02000006.1-166262-metN	metN	D-methionine ABC transporter, ATP-binding protein	11	-0.441313	0.194911
AAJU02000053.1-19323-EcF11_2577	EcF11_2577	amino acid permease family protein	34	0.810069	0.194925
AAJU02000031.1-37019-htpG	htpG	chaperone protein HtpG	16	-0.071691	0.195083
AAJU02000006.1-40486-EcF11_3090	EcF11_3090	HAD-superfamily hydrolase, subfamily IA	6	-4.32618	0.195704
AAJU02000030.1-49630-EcF11_2047	EcF11_2047	transglycosylase SLT domain protein	6	-1.03882	0.196018
AAJU02000026.1-30185-dcuS	dcuS	sensory box sensor histidine kinase DcuS	23	-0.343204	0.196055
AAJU02000026.1-43597-dsbD	dsbD	thiol:disulfide interchange protein DsbD	25	0.380461	0.196118
AAJU02000028.1-15918-EcF11_1705	EcF11_1705	putative lipoprotein	7	-0.705223	0.196127
AAJU02000012.1-101645-ebgA	ebgA	beta-galactosidase, subunit alpha	46	0.17478	0.196483
AAJU02000019.1-72207-ydcS	ydcS	ABC transporter, periplasmic substrate-binding protein	3	-5.00089	0.196862
AAJU02000002.1-220603-EcF11_5179	EcF11_5179	acyltransferase family protein	22	0.630216	0.196991
AAJU02000005.1-218250-EcF11_3646	EcF11_3646	conserved hypothetical protein	3	1.14829	0.197004
AAJU02000007.1-23893-EcF11_3934	EcF11_3934	integral membrane protein, MarC family	9	-0.550604	0.197096
AAJU02000003.1-187224-idnD	idnD	L-idonate 5-dehydrogenase	6	0.476146	0.197179
AAJU02000049.1-9485-EcF11_2200	EcF11_2200	IS66 family element, orf2	7	-0.0388857	0.19736
AAJU02000035.1-15431-EcF11_3249	EcF11_3249	Unknown	7	0.601693	0.197529
AAJU02000038.1-14635-EcF11_4788	EcF11_4788	RNA methyltransferase, TrmH family	12	-0.131462	0.197866
AAJU02000001.1-423247-EcF11_1256	EcF11_1256	aminotransferase, classes I and II	9	-0.710513	0.198017
AAJU02000079.1-2100-rpmE2	rpmE2	50S ribosomal protein L31 type B	4	2.49729	0.198054
AAJU02000014.1-6037-EcF11_1834	EcF11_1834	putative membrane protein	5	-3.44341	0.198257
AAJU02000038.1-8882-EcF11_4782	EcF11_4782	putative lipoprotein	2	-0.250449	0.198325
AAJU02000010.1-41501-malK	malK	maltose/maltodextrin ABC transporter, ATP-binding protein MalK	12	0.679684	0.198689
AAJU02000017.1-46069-katG	katG	catalase/peroxidase HPI	22	-0.180345	0.199029
AAJU02000013.1-91823-rna	rna	ribonuclease I	3	-2.3555	0.199684
AAJU02000052.1-8218-EcF11_4075	EcF11_4075	conserved hypothetical protein	22	0.438683	0.199835
AAJU02000012.1-42621-agaE	agaE	PTS system N-acetylgalactosamine-specific, IID component	21	0.142301	0.200104
AAJU02000021.1-36698-EcF11_4137	EcF11_4137	isochorismatase family protein	6	0.739933	0.200314
AAJU02000043.1-21121-EcF11_4349	EcF11_4349	anion transporter	4	-0.763399	0.200322
AAJU02000006.1-7097-EcF11_3050	EcF11_3050	lipoprotein, SmpA/OmlA family	4	-1.76238	0.200455
AAJU02000010.1-95952-nrfB	nrfB	cytochrome c nitrite reductase, pentaheme subunit	12	-0.29628	0.200751
AAJU02000039.1-22382-nei	nei	endonuclease VIII	3	-2.86081	0.200931
AAJU02000003.1-66325-EcF11_0659	EcF11_0659	DNA repair protein, RadC family	2	3.57392	0.201165
AAJU02000008.1-99173-EcF11_4467	EcF11_4467	HAD-superfamily hydrolase, subfamily IA	3	-2.68109	0.201177
AAJU02000013.1-83914-EcF11_0177	EcF11_0177	immunoglobulin-binding regulator family protein	4	-1.59826	0.2017
AAJU02000011.1-41104-EcF11_3836	EcF11_3836	ATP-dependent protease	24	-0.530103	0.201783
AAJU02000032.1-4288-EcF11_1304	EcF11_1304	Unknown	4	-2.71128	0.201843
AAJU02000005.1-164077-EcF11_3588	EcF11_3588	Unknown	10	-0.455069	0.201976
AAJU02000007.1-119310-EcF11_4023	EcF11_4023	hydrolase, alpha/beta fold family	26	-0.0399175	0.202231
AAJU02000024.1-55125-recJ	recJ	single-stranded-DNA-specific exonuclease RecJ	10	-1.03461	0.202306
AAJU02000001.1-261059-EcF11_1105	EcF11_1105	dihydroorotate dehydrogenase family protein	13	-1.58012	0.202955
AAJU02000001.1-454144-EcF11_1290	EcF11_1290	div protein	9	-0.101251	0.203407
AAJU02000039.1-35500-kdpD	kdpD	sensor protein KdpD	14	-0.796962	0.203419
AAJU02000001.1-349568-EcF11_1194	EcF11_1194	conserved hypothetical protein	17	-0.184788	0.203543
AAJU02000078.1-2066-EcF11_2321	EcF11_2321	Unknown	7	-1.20289	0.203703
AAJU02000001.1-259741-EcF11_1104	EcF11_1104	pyridine nucleotide-disulfide oxidoreductase	2	1.00708	0.203901
AAJU02000021.1-1688-ftnA	ftnA	ferritin-1	4	-3.30154	0.204197
AAJU02000001.1-154888-wcaA	wcaA	colanic acid biosynthesis glycosyl transferase WcaA	3	-2.48262	0.20446
AAJU02000001.1-292527-EcF11_1136	EcF11_1136	Unknown	8	-2.83291	0.204491
AAJU02000028.1-38512-proY	proY	proline-specific permease ProY	28	-0.38352	0.204575
AAJU02000057.1-12975-amiB	amiB	N-acetylmuramoyl-L-alanine amidase AmiB	31	-0.13774	0.205025
AAJU02000001.1-380032-EcF11_1215	EcF11_1215	transporter, major facilitator family	8	-1.75058	0.205303
AAJU02000024.1-31919-EcF11_0552	EcF11_0552	putative xanthine dehydrogenase accessory factor	12	1.82061	0.205524
AAJU02000001.1-325284-napF	napF	ferredoxin-type protein NapF	2	-4.08115	0.205619
AAJU02000015.1-30515-EcF11_2097	EcF11_2097	conserved hypothetical protein	7	0.55541	0.206377
AAJU02000013.1-94265-citG	citG	triphosphoribosyl-dephospho-CoA synthase	12	-0.873328	0.206384
AAJU02000001.1-320726-napH	napH	periplasmic nitrate reductase, NapH	5	-0.320996	0.206443
AAJU02000026.1-45305-cutA	cutA	divalent-cation tolerance protein CutA	11	0.466191	0.206662
AAJU02000005.1-218988-EcF11_3649	EcF11_3649	hypothetical protein	3	-2.35868	0.206776
AAJU02000026.1-26189-fumB	fumB	fumarate hydratase class I, anaerobic	33	-0.092696	0.206974
AAJU02000015.1-22290-EcF11_2089	EcF11_2089	disulfide bond formation protein, DsbB family	15	0.593877	0.207092
AAJU02000005.1-187664-EcF11_3613	EcF11_3613	IroB protein	8	-1.33127	0.207734
AAJU02000012.1-84174-uxaA	uxaA	altronate dehydratase	15	0.00208178	0.207982
AAJU02000026.1-68659-psd	psd	phosphatidylserine decarboxylase	2	0.808406	0.208239
AAJU02000008.1-74848-EcF11_4442	EcF11_4442	putative membrane protein	2	0.342378	0.208429
AAJU02000002.1-308574-EcF11_5260	EcF11_5260	amino acid/peptide transporter	29	-0.0932865	0.208581
AAJU02000013.1-13457-EcF11_0114	EcF11_0114	permease, cytosine/purine, uracil, thiamine, allantoin family	7	-1.05396	0.208674
AAJU02000001.1-107777-EcF11_0964	EcF11_0964	exodeoxyribonuclease I	5	-2.4961	0.209976
AAJU02000003.1-227599-EcF11_0819	EcF11_0819	conserved hypothetical protein	5	-0.812737	0.210128
AAJU02000021.1-62894-EcF11_4164	EcF11_4164	copper resistance protein CopC	2	1.81148	0.210134
AAJU02000001.1-313378-EcF11_1160	EcF11_1160	cytochrome c-type biogenesis family protein	8	1.31173	0.211696
AAJU02000004.1-210133-ydbK	ydbK	pyruvate-flavodoxin oxidoreductase	9	-1.00656	0.211785
AAJU02000013.1-3529-EcF11_0106	EcF11_0106	efflux ABC transporter, permease protein	23	-0.920772	0.211983
AAJU02000010.1-32355-EcF11_4651	EcF11_4651	hypothetical protein	4	-1.42028	0.212332
AAJU02000053.1-18275-EcF11_2576	EcF11_2576	glycosyl transferase, WecB/TagA/CpsF family	14	-0.308955	0.212348
AAJU02000016.1-12210-EcF11_2444	EcF11_2444	putative bacteriophage protein	12	0.328321	0.212647
AAJU02000007.1-53068-malT	malT	maltose regulon activator MalT	28	0.711738	0.213083
AAJU02000035.1-36565-yihX	yihX	phosphatase YihX	21	1.09132	0.213268
AAJU02000058.1-14462-EcF11_2358	EcF11_2358	transcriptional regulator, LuxR family	10	0.882886	0.213851
AAJU02000011.1-126837-EcF11_3904	EcF11_3904	putative lipoprotein	2	0.898432	0.213868
AAJU02000003.1-76328-EcF11_0673	EcF11_0673	conserved hypothetical protein	5	0.257091	0.214173
AAJU02000037.1-35635-gltK	gltK	glutamate/aspartate ABC transporter, permease protein GltK	5	-2.68512	0.214267
AAJU02000029.1-9763-prpE	prpE	propionate--CoA ligase	15	-0.285347	0.21429
AAJU02000033.1-54250-EcF11_1566	EcF11_1566	diguanylate cyclase	26	-0.0975672	0.214503
AAJU02000049.1-5928-EcF11_2195	EcF11_2195	IS66 family element, transposase	8	-1.76783	0.214656
AAJU02000033.1-45929-ypdF	ypdF	aminopeptidase YpdF	7	-1.34644	0.214681
AAJU02000008.1-134773-EcF11_4505	EcF11_4505	transporter, major facilitator family	3	-9.22516	0.214701
AAJU02000001.1-4828-EcF11_0888	EcF11_0888	NosB	7	0.0620869	0.214837
AAJU02000016.1-72269-sseA	sseA	3-mercaptopyruvate sulfurtransferase	7	-0.743249	0.215585
AAJU02000060.1-3297-EcF11_2226	EcF11_2226	conserved hypothetical protein	7	-0.337728	0.216217
AAJU02000077.1-167-EcF11_2797	EcF11_2797	Unknown	3	1.78785	0.216248
AAJU02000066.1-160-EcF11_3783	EcF11_3783	Unknown	2	-0.322218	0.216408
AAJU02000006.1-7531-EcF11_3051	EcF11_3051	RnfH family protein	2	-1.17407	0.216458
AAJU02000055.1-10522-ttg2D	ttg2D	toluene tolerance protein Ttg2D	11	-0.363057	0.216503
AAJU02000043.1-16011-modC	modC	molybdate ABC transporter, ATP-binding protein	8	1.66388	0.216524
AAJU02000001.1-355769-EcF11_1196	EcF11_1196	conserved hypothetical protein	8	-1.47119	0.216653
AAJU02000051.1-9003-EcF11_0025	EcF11_0025	protein ImpA	4	-2.65459	0.216754
AAJU02000005.1-67709-fucK	fucK	L-fuculokinase	16	-1.15297	0.216984
AAJU02000016.1-50279-EcF11_2485	EcF11_2485	putative sugar ABC transporter, periplasmic sugar-binding protein	9	-0.351415	0.217078
AAJU02000002.1-82060-emrD	emrD	multidrug resistance protein D	17	-0.429215	0.217094
AAJU02000031.1-2674-hupB	hupB	DNA-binding protein HU-beta	7	-0.543086	0.217152
AAJU02000006.1-149905-EcF11_3200	EcF11_3200	type VI secretion system effector, Hcp1 family	5	-2.80662	0.217233
AAJU02000041.1-8659-kefF	kefF	glutathione-regulated potassium-efflux system ancillary protein kefF	8	0.555779	0.217394
AAJU02000001.1-354-EcF11_0884	EcF11_0884	Unknown	4	-1.67736	0.217663
AAJU02000001.1-296359-EcF11_1140	EcF11_1140	putative cyclic diguanylate phosphodiesterase	9	0.0398002	0.217739
AAJU02000018.1-3124-rof	rof	rof protein	4	-1.83247	0.217744
AAJU02000042.1-16454-EcF11_4840	EcF11_4840	aldehyde dehydrogenase (NAD) family protein	5	-2.43796	0.217846
AAJU02000017.1-48993-EcF11_2972	EcF11_2972	conserved hypothetical protein	17	0.966104	0.217863
AAJU02000011.1-15618-EcF11_3807	EcF11_3807	putative lipoprotein	10	-0.093343	0.218162
AAJU02000017.1-51627-ptsA	ptsA	multi-phosphoryl transfer protein 2	35	0.752278	0.218472
AAJU02000032.1-21325-EcF11_1321	EcF11_1321	citrate transporter family protein	9	0.312801	0.218706
AAJU02000030.1-229-EcF11_1989	EcF11_1989	Unknown	5	-0.997527	0.21871
AAJU02000014.1-99443-flgK	flgK	flagellar hook-associated protein FlgK	5	-1.02305	0.218971
AAJU02000018.1-71204-EcF11_1680	EcF11_1680	PTS system IIA component domain protein	10	1.02138	0.21901
AAJU02000005.1-39424-EcF11_3468	EcF11_3468	Unknown	14	-1.07507	0.219104
AAJU02000016.1-1937-EcF11_2432	EcF11_2432	replication protein	19	-0.570335	0.219113
AAJU02000016.1-73404-EcF11_2512	EcF11_2512	alpha-2-macroglobulin domain protein	34	-0.398833	0.219155
AAJU02000002.1-265510-kdgK	kdgK	2-dehydro-3-deoxygluconokinase	12	0.511629	0.219298
AAJU02000009.1-40324-kpsD	kpsD	polysialic acid capsule transport protein KpsD	20	-0.178374	0.219853
AAJU02000052.1-15933-EcF11_4078	EcF11_4078	radical SAM protein, TIGR01212 family	18	0.762266	0.219954
AAJU02000009.1-146520-EcF11_1517	EcF11_1517	5,10-methenyltetrahydrofolate synthetase	6	-0.856845	0.220794
AAJU02000001.1-38598-EcF11_0900	EcF11_0900	beta-ketoacyl synthase	15	-1.05959	0.221184
AAJU02000008.1-17897-EcF11_4382	EcF11_4382	conserved hypothetical protein	3	-2.67991	0.221902
AAJU02000003.1-174391-EcF11_0770	EcF11_0770	PapX protein	6	1.69544	0.221955
AAJU02000026.1-58883-frdD	frdD	fumarate reductase, D subunit	7	0.963904	0.222017
AAJU02000002.1-330376-EcF11_5279	EcF11_5279	putative membrane protein	10	0.170158	0.222194
AAJU02000006.1-109689-dinB	dinB	DNA polymerase IV	10	-0.77854	0.222261
AAJU02000056.1-16515-EcF11_4205	EcF11_4205	transcriptional regulator, TetR family	5	0.924476	0.222824
AAJU02000007.1-76896-EcF11_3980	EcF11_3980	Unknown	22	-0.393373	0.223206
AAJU02000009.1-93637-EcF11_1458	EcF11_1458	putative membrane protein	9	-0.198814	0.22335
AAJU02000025.1-44342-fliJ	fliJ	flagellar protein FliJ	2	-2.1266	0.223461
AAJU02000003.1-3074-EcF11_0596	EcF11_0596	conserved hypothetical protein	6	-1.47974	0.223496
AAJU02000007.1-147488-gspD1	gspD1	general secretion pathway protein D	36	0.881459	0.224227
AAJU02000002.1-321344-nikR	nikR	nickel-responsive transcriptional regulator NikR	4	-2.35914	0.224578
AAJU02000015.1-38509-EcF11_2105	EcF11_2105	SIS domain protein	8	2.85643	0.224918
AAJU02000003.1-266348-ulaF	ulaF	L-ribulose-5-phosphate 4-epimerase	9	-0.432997	0.225139
AAJU02000022.1-9064-nagZ	nagZ	beta-N-acetylhexosaminidase	4	-3.01416	0.225139
AAJU02000023.1-20682-EcF11_4230	EcF11_4230	conserved hypothetical protein	5	-1.48601	0.225206
AAJU02000033.1-23895-evgA	evgA	positive transcription regulator EvgS	2	-3.8314	0.225291
AAJU02000002.1-305810-prlC	prlC	oligopeptidase A	9	0.318341	0.225446
AAJU02000002.1-311272-uspB	uspB	universal stress protein B	4	0.277422	0.225651
AAJU02000009.1-20325-gspF	gspF	general secretion pathway protein GspF	12	-0.651596	0.226273
AAJU02000007.1-88104-EcF11_3991	EcF11_3991	conserved hypothetical protein	6	-0.828016	0.226353
AAJU02000017.1-78393-fabR	fabR	fatty acid biosynthesis regulator	21	0.0795531	0.226482
AAJU02000002.1-181860-EcF11_5143	EcF11_5143	conserved hypothetical protein	3	3.43889	0.22658
AAJU02000040.1-35787-EcF11_3040	EcF11_3040	YbtX	3	1.00587	0.226777
AAJU02000001.1-12858-EcF11_0891	EcF11_0891	probable amidase	5	-5.50406	0.226834
AAJU02000001.1-349160-EcF11_1193	EcF11_1193	conserved hypothetical protein	6	-1.28001	0.226966
AAJU02000019.1-32960-sfcA	sfcA	malate dehydrogenase	3	-4.57658	0.227111
AAJU02000001.1-149419-gmd	gmd	GDP-mannose 4,6-dehydratase	6	-1.07951	0.227352
AAJU02000006.1-51535-srlR	srlR	glucitol operon repressor	11	-1.13002	0.228313
AAJU02000013.1-12409-EcF11_0113	EcF11_0113	2-hydroxy-3-oxopropionate reductase	7	-2.10217	0.228614
AAJU02000010.1-109122-EcF11_4730	EcF11_4730	extracellular solute-binding protein, family 5	36	0.566573	0.229083
AAJU02000010.1-121803-alsE	alsE	D-allulose-6-phosphate 3-epimerase AlsE	4	-2.04385	0.229233
AAJU02000002.1-97686-nlpA	nlpA	lipoprotein NlpA	5	-1.88246	0.229261
AAJU02000033.1-59363-EcF11_1573	EcF11_1573	hypothetical protein	2	-1.44005	0.22942
AAJU02000036.1-24955-EcF11_2286	EcF11_2286	dienelactone hydrolase family protein	16	1.11865	0.230402
AAJU02000005.1-219112-EcF11_3650	EcF11_3650	conserved hypothetical protein	7	-2.11289	0.230597
AAJU02000004.1-201925-zntB	zntB	zinc transport protein ZntB	2	-4.23511	0.230777
AAJU02000030.1-32326-EcF11_2022	EcF11_2022	inner membrane protein TrbA	3	-4.93829	0.230841
AAJU02000018.1-2134-EcF11_1617	EcF11_1617	conserved hypothetical protein	4	-0.99662	0.231491
AAJU02000005.1-221751-EcF11_3652	EcF11_3652	integrase	6	0.995801	0.231614
AAJU02000020.1-30863-EcF11_4921	EcF11_4921	ethanolamine utilization protein EutQ	5	-1.65882	0.231846
AAJU02000003.1-258611-EcF11_0848	EcF11_0848	pyridine nucleotide-disulphide oxidoreductase	21	-0.570256	0.232205
AAJU02000008.1-89571-chbC	chbC	PTS system, N,N'-diacetylchitobiose-specific IIC component	2	-1.42459	0.232377
AAJU02000004.1-176646-EcF11_0428	EcF11_0428	Unknown	3	-1.67439	0.232499
AAJU02000003.1-119795-EcF11_0714	EcF11_0714	Unknown	11	0.244876	0.232531
AAJU02000002.1-107990-EcF11_5069	EcF11_5069	hypothetical protein	4	-1.69773	0.232628
AAJU02000035.1-42532-fdhE	fdhE	formate dehydrogenase accessory protein FdhE	6	-1.11876	0.232697
AAJU02000013.1-70497-fepD	fepD	ferric enterobactin transport system permease protein fepD	6	-0.500249	0.232717
AAJU02000002.1-250767-bcsA	bcsA	cellulose synthase	41	-0.00663017	0.23287
AAJU02000003.1-52281-EcF11_0638	EcF11_0638	type-1 fimbrial protein homolog	2	1.40031	0.233558
AAJU02000030.1-30404-EcF11_2017	EcF11_2017	TrbF protein	5	-3.28028	0.234386
AAJU02000038.1-7511-kgtP	kgtP	alpha-ketoglutarate permease	19	-0.347104	0.234414
AAJU02000001.1-257371-cdd	cdd	cytidine deaminase	7	-0.468884	0.234452
AAJU02000008.1-57794-selD	selD	selenide, water dikinase	3	-1.56454	0.234588
AAJU02000004.1-135088-acnA	acnA	aconitate hydratase 1	3	1.29838	0.234932
AAJU02000017.1-13401-sbp	sbp	sulfate-binding protein	15	0.0697388	0.235139
AAJU02000019.1-71048-ydcT	ydcT	ABC transporter, ATP-binding protein	4	-0.830449	0.235667
AAJU02000007.1-69263-EcF11_3973	EcF11_3973	putative transcriptional accessory protein	20	-0.0587435	0.235708
AAJU02000009.1-26723-EcF11_1389	EcF11_1389	hypothetical protein	2	2.02461	0.235794
AAJU02000011.1-60297-EcF11_3852	EcF11_3852	putative DNA recombination-associated ATPase RarA	8	-0.517648	0.235921
AAJU02000010.1-76500-EcF11_4694	EcF11_4694	conserved hypothetical protein	6	-0.552578	0.236377
AAJU02000004.1-187397-EcF11_0439	EcF11_0439	conserved hypothetical protein	2	-2.9059	0.236391
AAJU02000005.1-104964-scrR	scrR	sucrose operon repressor	8	-0.649259	0.236482
AAJU02000012.1-95667-EcF11_3765	EcF11_3765	conserved hypothetical protein	42	-0.106233	0.237067
AAJU02000004.1-49210-dhaM	dhaM	PTS-dependent dihydroxyacetone kinase, DhaM subunit	5	-1.27084	0.237098
AAJU02000004.1-77794-narG	narG	nitrate reductase 1, alpha subunit	3	-4.55343	0.237144
AAJU02000055.1-13657-ispB	ispB	octaprenyl-diphosphate synthase	2	2.82679	0.23768
AAJU02000002.1-120263-EcF11_5084	EcF11_5084	fructose-bisphosphate aldolase, class II	8	0.98609	0.238048
AAJU02000027.1-32764-slyB	slyB	outer membrane lipoprotein SlyB	2	-6.92342	0.238066
AAJU02000018.1-4664-EcF11_1621	EcF11_1621	glyoxylase family protein	6	-1.2527	0.238389
AAJU02000014.1-24373-torC	torC	cytochrome c-type protein torC	9	-2.2074	0.238594
AAJU02000014.1-101087-flgL	flgL	flagellar hook-associated protein 3	6	-1.06456	0.238989
AAJU02000011.1-104896-ompF	ompF	outer membrane protein F	6	0.98987	0.239546
AAJU02000010.1-113539-EcF11_4734	EcF11_4734	RND efflux system, outer membrane lipoprotein, NodT family	21	-0.79486	0.239573
AAJU02000056.1-10280-EcF11_4199	EcF11_4199	endonuclease/exonuclease/phosphatase family protein	4	-2.61745	0.240015
AAJU02000012.1-90327-EcF11_3759	EcF11_3759	putative SanA protein	7	1.66272	0.240156
AAJU02000007.1-97995-EcF11_4002	EcF11_4002	alanine racemase family	13	0.579531	0.240511
AAJU02000047.1-21155-zraP	zraP	zinc resistance-associated protein	6	-0.469445	0.240896
AAJU02000020.1-22037-eutA	eutA	ethanolamine utilization protein EutA	7	-0.124401	0.24114
AAJU02000013.1-69144-fepC	fepC	ferric enterobactin ABC transporter, ATP-binding protein FepC	4	-3.54036	0.241419
AAJU02000025.1-21573-EcF11_3380	EcF11_3380	putative membrane protein	3	-3.8241	0.241421
AAJU02000022.1-51098-EcF11_2755	EcF11_2755	replication protein 14	2	-3.50656	0.241632
AAJU02000056.1-382-uvrB	uvrB	Unknown	9	0.133249	0.241796
AAJU02000065.1-226-EcF11_1608	EcF11_1608	Unknown	6	-1.03906	0.242003
AAJU02000028.1-5494-tauB	tauB	taurine ABC transporter, ATP-binding protein	2	1.64238	0.242058
AAJU02000008.1-3840-cspC	cspC	cold shock protein CspC	2	-1.36174	0.242243
AAJU02000016.1-45978-EcF11_2483	EcF11_2483	ROK family protein	8	1.80993	0.243142
AAJU02000029.1-23284-EcF11_4573	EcF11_4573	conserved hypothetical protein	6	0.32537	0.243462
AAJU02000023.1-53422-EcF11_4261	EcF11_4261	bacteriophage lambda tail assembly protein I	4	0.775487	0.244144
AAJU02000005.1-54542-EcF11_3479	EcF11_3479	type IV/VI secretion system protein, DotU family	9	-0.999589	0.244734
AAJU02000017.1-59472-EcF11_2980	EcF11_2980	transcriptional regulator, AraC family	20	-0.310698	0.244847
AAJU02000030.1-51402-EcF11_2049	EcF11_2049	conserved hypothetical protein	7	-1.09821	0.244935
AAJU02000017.1-45408-metF	metF	5,10-methylenetetrahydrofolate reductase	2	0.856097	0.245107
AAJU02000002.1-327402-EcF11_5276	EcF11_5276	putative membrane protein	25	-0.0519564	0.245418
AAJU02000013.1-14850-allB	allB	allantoinase	8	0.0101156	0.245636
AAJU02000005.1-74906-xni	xni	exodeoxyribonuclease-9	9	-0.204917	0.24599
AAJU02000037.1-31819-EcF11_1799	EcF11_1799	peptidase, S54 (rhomboid) family	10	-1.53066	0.246151
AAJU02000001.1-6895-EcF11_0889	EcF11_0889	Unknown	15	0.488076	0.246451
AAJU02000007.1-133923-EcF11_4040	EcF11_4040	probable bifunctional chitinase/lysozyme	47	0.00289821	0.247156
AAJU02000010.1-54304-pspG	pspG	phage shock protein G	3	-3.43874	0.247181
AAJU02000012.1-31899-diaA	diaA	DnaA initiator-associating protein DiaA	8	0.881879	0.24733
AAJU02000019.1-29124-dos	dos	heme-regulated cyclic AMP phosphodiesterase	4	-1.56362	0.247378
AAJU02000013.1-92665-EcF11_0186	EcF11_0186	sodium:sulfate symporter family protein	23	-0.440257	0.247541
AAJU02000031.1-59083-EcF11_0095	EcF11_0095	SPFH domain/band 7 family protein	3	-3.68659	0.247636
AAJU02000041.1-18056-caiB	caiB	crotonobetainyl-CoA:carnitine CoA-transferase	13	-0.0852565	0.248013
AAJU02000007.1-43619-EcF11_3950	EcF11_3950	hypothetical protein	5	-0.927182	0.248415
AAJU02000056.1-11926-EcF11_4200	EcF11_4200	ABC-2 type transporter, permease protein	6	-1.21252	0.248453
AAJU02000047.1-18641-hemE	hemE	uroporphyrinogen decarboxylase	2	0.210875	0.248483
AAJU02000003.1-58680-EcF11_0645	EcF11_0645	conserved domain protein	13	-0.00662404	0.248829
AAJU02000033.1-38985-EcF11_1553	EcF11_1553	sensor histidine kinase	13	0.29133	0.248934
AAJU02000010.1-67657-EcF11_4686	EcF11_4686	succinyl-CoA synthetase beta chain	26	0.432316	0.2491
AAJU02000002.1-93909-EcF11_5050	EcF11_5050	inorganic anion transporter, sulfate permease (SulP) family	21	0.10018	0.249585
AAJU02000034.1-10196-EcF11_2815	EcF11_2815	putative lipoprotein	3	1.41651	0.249978
AAJU02000006.1-169124-rcsF	rcsF	exopolysaccharide synthesis regulator RcsF	4	-0.641175	0.250261
AAJU02000002.1-40774-EcF11_4999	EcF11_4999	Unknown	3	1.14798	0.250766
AAJU02000027.1-31178-EcF11_3320	EcF11_3320	auxiliary transport protein, membrane fusion protein (MFP) family	3	-1.06848	0.25099
AAJU02000035.1-15944-EcF11_3250	EcF11_3250	conserved hypothetical protein	5	3.4372	0.251027
AAJU02000001.1-356454-EcF11_1197	EcF11_1197	conserved hypothetical protein	9	-0.761998	0.251645
AAJU02000034.1-28103-EcF11_2833	EcF11_2833	PfkB domain protein	13	0.994694	0.251846
AAJU02000032.1-33371-gsiA	gsiA	glutathione ABC transporter, ATP-binding protein GsiA	8	-1.89127	0.252081
AAJU02000022.1-54796-EcF11_2763	EcF11_2763	hypothetical protein	2	-3.64576	0.252833
AAJU02000053.1-7414-EcF11_2566	EcF11_2566	lipopolysaccharide biosynthesis protein WzzE	16	-0.0474438	0.253106
AAJU02000006.1-69831-hycD	hycD	formate hydrogenlyase, subunit D	6	-1.97558	0.253213
AAJU02000001.1-402931-rnz	rnz	ribonuclease Z	5	-0.480298	0.253611
AAJU02000056.1-13187-EcF11_4202	EcF11_4202	ABC-2 type transporter, permease protein	5	-1.04196	0.254074
AAJU02000023.1-59017-EcF11_4267	EcF11_4267	phage minor tail protein G	10	-0.13241	0.254485
AAJU02000016.1-28921-EcF11_2468	EcF11_2468	hypothetical protein	4	-4.16002	0.255864
AAJU02000023.1-23242-EcF11_4233	EcF11_4233	hypothetical protein	5	-2.8061	0.255985
AAJU02000004.1-203430-dbpA	dbpA	ATP-independent RNA helicase DbpA	4	-2.85659	0.256037
AAJU02000031.1-50422-EcF11_0086	EcF11_0086	GumN family protein	3	0.356962	0.256489
AAJU02000041.1-21039-caiE	caiE	carnitine operon protein caiE	9	1.0858	0.257019
AAJU02000014.1-84834-grxB	grxB	glutaredoxin, GrxB family	3	0.55397	0.257213
AAJU02000013.1-8292-allA	allA	ureidoglycolate hydrolase	5	1.94479	0.257275
AAJU02000011.1-11326-rumB	rumB	23S rRNA (uracil-5-)-methyltransferase RumB	5	0.574341	0.257328
AAJU02000024.1-68821-EcF11_0584	EcF11_0584	ubiquinone biosynthesis hydroxylase, UbiH/UbiF/VisC/COQ6 family	3	-1.42793	0.25797
AAJU02000045.1-12520-ampE	ampE	protein AmpE	8	1.0918	0.25829
AAJU02000034.1-38907-maf1	maf1	septum formation protein Maf	5	1.11157	0.258332
AAJU02000002.1-143325-radC	radC	DNA repair protein RadC	12	0.0161984	0.258658
AAJU02000003.1-34493-EcF11_0619	EcF11_0619	conserved hypothetical protein yjiK	10	0.177475	0.258888
AAJU02000026.1-48830-fxsA	fxsA	suppressor of F exclusion of phage T7	11	-0.56865	0.259381
AAJU02000041.1-20362-caiD	caiD	carnitinyl-CoA dehydratase	3	0.173294	0.259632
AAJU02000054.1-9193-EcF11_2677	EcF11_2677	conserved hypothetical protein	6	0.624619	0.259777
AAJU02000007.1-106918-nirB	nirB	nitrite reductase [NAD(P)H], large subunit	37	0.261152	0.260339
AAJU02000017.1-54465-EcF11_2976	EcF11_2976	PTS system, fructose family, IIC component	6	-1.01502	0.26085
AAJU02000005.1-34413-EcF11_3466	EcF11_3466	type VI secretion-associated protein, family	13	-0.336324	0.261859
AAJU02000001.1-237388-EcF11_1078	EcF11_1078	conserved hypothetical protein	3	-2.03749	0.262135
AAJU02000023.1-73990-EcF11_4287	EcF11_4287	Unknown	8	-0.59955	0.262327
AAJU02000002.1-100723-EcF11_5058	EcF11_5058	conserved hypothetical protein	14	0.259091	0.262541
AAJU02000009.1-114047-galP	galP	galactose-proton symporter	18	-0.338708	0.262617
AAJU02000001.1-248107-dld	dld	D-lactate dehydrogenase	10	0.190247	0.26272
AAJU02000015.1-70086-EcF11_2136	EcF11_2136	protein YgiQ	11	0.572149	0.262983
AAJU02000001.1-301725-EcF11_1144	EcF11_1144	ABC transporter, ATP-binding protein	9	0.475679	0.263023
AAJU02000004.1-100757-oppD	oppD	oligopeptide ABC transporter, ATP-binding protein OppD	2	-4.56334	0.26376
AAJU02000026.1-40556-cadC	cadC	transcriptional activator CadC	24	0.658121	0.263899
AAJU02000010.1-112754-EcF11_4732	EcF11_4732	Unknown	10	0.525647	0.264205
AAJU02000026.1-31819-EcF11_2391	EcF11_2391	hypothetical protein	4	-1.83755	0.264332
AAJU02000003.1-57062-nanC	nanC	N-acetylneuraminic acid porin NanC	3	-2.12535	0.264379
AAJU02000037.1-34279-gltJ	gltJ	glutamate/aspartate ABC transporter, permease protein GltJ	11	-1.18332	0.264392
AAJU02000002.1-172729-EcF11_5138	EcF11_5138	putative L-lactate dehydrogenase operon regulatory protein LldR	6	1.6883	0.264516
AAJU02000033.1-48505-glk	glk	glucokinase	12	1.41563	0.264656
AAJU02000004.1-84723-purU	purU	formyltetrahydrofolate deformylase	7	-2.30376	0.264662
AAJU02000006.1-60425-EcF11_3113	EcF11_3113	4Fe-4S binding domain protein	6	-0.369105	0.2647
AAJU02000006.1-156008-EcF11_3208	EcF11_3208	methyltransferase, UbiE/COQ5 family	10	0.709916	0.264871
AAJU02000010.1-97285-nrfD	nrfD	nrfD protein	8	-0.721329	0.26493
AAJU02000009.1-82888-EcF11_1449	EcF11_1449	PixH protein	3	0.960816	0.265078
AAJU02000025.1-8248-EcF11_3370	EcF11_3370	conserved hypothetical protein	2	4.01655	0.265125
AAJU02000035.1-22743-typA	typA	GTP-binding protein TypA	30	-0.29601	0.265139
AAJU02000010.1-22203-EcF11_4641	EcF11_4641	PTS system, mannose/fructose/sorbose family, IID component	3	1.26596	0.265445
AAJU02000015.1-2887-ttdB	ttdB	L(+)-tartrate dehydratase, beta subunit	9	0.423249	0.265954
AAJU02000056.1-16107-EcF11_4204	EcF11_4204	transporter auxiliary protein, membrane fusion protein (MFP) family	2	-0.513609	0.266067
AAJU02000039.1-24194-EcF11_1967	EcF11_1967	allophanate hydrolase, subunit 1	8	-1.68187	0.266355
AAJU02000016.1-55162-EcF11_2489	EcF11_2489	aldose 1-epimerase family protein	8	0.704227	0.266945
AAJU02000003.1-46662-fimH	fimH	protein FimH	14	1.09935	0.267195
AAJU02000002.1-231954-EcF11_5190	EcF11_5190	acetyltransferase, GNAT family	6	-0.797843	0.267205
AAJU02000024.1-59143-EcF11_0573	EcF11_0573	conserved hypothetical protein	5	-1.53823	0.267373
AAJU02000011.1-8392-potH	potH	putrescine ABC transporter, permease protein PotH	4	-1.20674	0.267392
AAJU02000018.1-54595-sfsA	sfsA	sugar fermentation stimulation protein	8	1.32341	0.267481
AAJU02000016.1-23685-EcF11_2460	EcF11_2460	putative bacteriophage protein	3	2.55075	0.267686
AAJU02000021.1-67765-EcF11_4174	EcF11_4174	mce-related protein	6	0.362219	0.268258
AAJU02000031.1-9956-EcF11_0049	EcF11_0049	transcriptional regulator, AsnC family	3	-5.36223	0.268694
AAJU02000008.1-98229-EcF11_4466	EcF11_4466	putative metal-dependent hydrolase, membrane-bound	6	0.118017	0.269623
AAJU02000033.1-42226-fryA	fryA	multiphosphoryl transfer protein 1	16	-0.656284	0.270012
AAJU02000002.1-63363-EcF11_5019	EcF11_5019	conserved hypothetical protein	5	-1.12548	0.270021
AAJU02000022.1-62992-EcF11_2773	EcF11_2773	phage portal protein, lambda family	3	-1.56349	0.270076
AAJU02000007.1-86961-EcF11_3989	EcF11_3989	PilN family protein	3	-4.56871	0.271243
AAJU02000002.1-104591-EcF11_5062	EcF11_5062	conserved hypothetical protein	2	0.342499	0.271497
AAJU02000029.1-31097-betT	betT	transporter, betaine/carnitine/choline transporter (BCCT) family	19	0.757312	0.271523
AAJU02000005.1-206111-EcF11_3633	EcF11_3633	lysine decarboxylase, constitutive	14	0.511187	0.271875
AAJU02000031.1-582-lon	lon	Unknown	2	-5.96904	0.272908
AAJU02000006.1-66234-EcF11_3120	EcF11_3120	formate hydrogenlyase maturation protein	3	-2.93917	0.273298
AAJU02000029.1-29162-EcF11_4579	EcF11_4579	LuxR-family transcriptional regulator/cyclic diguanylate phosphodiesterase (EAL) domain protein	9	-0.790333	0.273392
AAJU02000045.1-7615-pilC	pilC	Unknown	3	0.594849	0.273402
AAJU02000003.1-158463-EcF11_0748	EcF11_0748	putative fimbrial protein	14	0.845857	0.273458
AAJU02000001.1-27036-EcF11_0894	EcF11_0894	beta-ketoacyl synthase	7	-0.81722	0.273525
AAJU02000001.1-297885-EcF11_1141	EcF11_1141	ABC transporter, periplasmic solute-binding protein	10	-0.88218	0.27364
AAJU02000023.1-30218-lplA	lplA	lipoate-protein ligase A	7	0.632432	0.273829
AAJU02000011.1-67243-EcF11_3857	EcF11_3857	isochorismatase family protein	4	-2.14676	0.274354
AAJU02000023.1-19642-EcF11_4228	EcF11_4228	phosphoglycerate mutase family protein	8	-0.782837	0.274416
AAJU02000004.1-28271-nhaB	nhaB	Na+/H+ antiporter NhaB	9	-0.0374197	0.274516
AAJU02000018.1-74993-gcd	gcd	quinoprotein glucose dehydrogenase	22	0.128605	0.274869
AAJU02000001.1-120463-EcF11_0979	EcF11_0979	chain length determinant protein	7	-1.99375	0.275034
AAJU02000001.1-71505-EcF11_0924	EcF11_0924	putative membrane protein	5	-3.18473	0.275352
AAJU02000012.1-28556-EcF11_3694	EcF11_3694	intracellular peptidase, PfpI family	4	-1.30064	0.275406
AAJU02000010.1-45281-EcF11_4665	EcF11_4665	Unknown	5	0.890284	0.275425
AAJU02000007.1-119024-EcF11_4022	EcF11_4022	conserved hypothetical protein	3	-1.08114	0.275471
AAJU02000033.1-48100-EcF11_1560	EcF11_1560	PTS system, Fructose specific IIB subunit	4	-2.42991	0.2755
AAJU02000012.1-44328-agaV	agaV	PTS system, N-acetylgalactosamine-specific, IIB component	6	-1.42788	0.275741
AAJU02000032.1-14350-glnH	glnH	glutamine ABC transporter, glutamine-binding periplasmic protein	7	0.326902	0.275775
AAJU02000008.1-146987-sufS	sufS	Unknown	5	-0.395537	0.275912
AAJU02000033.1-37003-EcF11_1552	EcF11_1552	aminotransferase, classes I and II	9	0.860775	0.276073
AAJU02000009.1-21483-gspG	gspG	general secretion pathway protein GspG	3	1.13269	0.27612
AAJU02000021.1-18408-tar	tar	methyl-accepting chemotaxis protein II	5	-0.636956	0.276164
AAJU02000001.1-344877-pcaI	pcaI	3-oxoadipate CoA-transferase, subunit A	5	-2.71549	0.276264
AAJU02000014.1-23753-torR	torR	torCAD operon transcriptional regulatory protein TorR	4	-1.06789	0.276305
AAJU02000008.1-49269-EcF11_4418	EcF11_4418	kinase, pfkB family	3	1.09042	0.276763
AAJU02000047.1-12813-thiF	thiF	thiazole biosynthesis adenylyltransferase ThiF	9	-0.202222	0.276973
AAJU02000003.1-2841-dnaC	dnaC	DNA replication protein DnaC	2	1.55701	0.277015
AAJU02000033.1-53082-nupC	nupC	nucleoside transporter NupC	3	0.880776	0.277194
AAJU02000047.1-20215-hupA	hupA	DNA-binding protein HU-alpha	5	-0.56007	0.277757
AAJU02000001.1-12344-EcF11_0890	EcF11_0890	mate efflux family protein	4	-2.04194	0.277791
AAJU02000014.1-61356-EcF11_1888	EcF11_1888	putative membrane protein	4	-1.20371	0.277859
AAJU02000021.1-59303-prtB	prtB	oligopeptidase B	7	-1.04988	0.277911
AAJU02000003.1-47572-fimG	fimG	protein fimG	8	0.244239	0.277955
AAJU02000003.1-147679-EcF11_0736	EcF11_0736	Unknown	2	2.79269	0.278152
AAJU02000010.1-12323-iclR	iclR	acetate operon repressor IclR	13	-0.556529	0.278737
AAJU02000005.1-974-ptsP	ptsP	phosphoenolpyruvate-protein phosphotransferase	20	-0.25157	0.279718
AAJU02000021.1-45797-znuA	znuA	zinc ABC transporter, periplasmic zinc-binding protein	2	-6.60024	0.279738
AAJU02000014.1-94997-flgF	flgF	flagellar basal-body rod protein FlgF	4	-4.43745	0.280166
AAJU02000005.1-5788-ppdB	ppdB	prepilin peptidase dependent protein B	6	-0.678616	0.280191
AAJU02000032.1-44476-EcF11_1340	EcF11_1340	glucose / sorbosone dehydrogenase protein	7	-0.208606	0.280412
AAJU02000003.1-66123-EcF11_0658	EcF11_0658	conserved hypothetical protein	7	-2.77306	0.280589
AAJU02000012.1-89268-EcF11_3758	EcF11_3758	oxidoreductase, NAD binding	11	-0.590677	0.280745
AAJU02000005.1-210587-EcF11_3637	EcF11_3637	putative GTPase	3	2.23364	0.28089
AAJU02000010.1-5286-EcF11_4628	EcF11_4628	conserved hypothetical protein	8	-0.554994	0.28098
AAJU02000020.1-40775-aegA1	aegA1	protein aegA	15	-0.32923	0.280999
AAJU02000014.1-11465-hyaE	hyaE	hydrogenase-1 expression protein HyaE	9	-0.939976	0.281042
AAJU02000034.1-23557-EcF11_2828	EcF11_2828	conserved hypothetical protein	2	-3.65661	0.281609
AAJU02000049.1-15944-EcF11_2208	EcF11_2208	IS629 transposase orfA	3	-4.94858	0.281897
AAJU02000048.1-9650-EcF11_2901	EcF11_2901	putative permease, PerM family	2	-2.62525	0.28226
AAJU02000007.1-105706-nirC	nirC	nitrite transporter NirC	16	0.0393469	0.282431
AAJU02000008.1-14398-EcF11_4377	EcF11_4377	hydrolase, NUDIX family	3	0.617769	0.28272
AAJU02000024.1-10755-EcF11_0533	EcF11_0533	aspartate racemase family protein	10	0.615519	0.282791
AAJU02000028.1-28836-araJ	araJ	protein araJ	13	-0.554153	0.283551
AAJU02000021.1-1466-EcF11_4095	EcF11_4095	conserved hypothetical protein	3	2.18974	0.283856
AAJU02000037.1-36665-EcF11_1806	EcF11_1806	inosine-uridine preferring nucleoside hydrolase	3	0.605183	0.283952
AAJU02000012.1-69330-EcF11_3737	EcF11_3737	transcriptional regulator, LysR family	6	0.704234	0.284155
AAJU02000046.1-9634-EcF11_2539	EcF11_2539	conserved hypothetical protein	21	-0.24934	0.284156
AAJU02000020.1-54398-EcF11_4939	EcF11_4939	lipoprotein, NlpB/DapX family	9	-1.36673	0.284399
AAJU02000053.1-17145-wzyE	wzyE	ECA biosynthesis protein WzyE	20	0.985555	0.28462
AAJU02000009.1-68497-EcF11_1436	EcF11_1436	Unknown	2	1.12258	0.284749
AAJU02000035.1-39562-EcF11_3272	EcF11_3272	hydrolase, alpha/beta hydrolase fold family	18	1.01904	0.285322
AAJU02000009.1-87623-EcF11_1453	EcF11_1453	Unknown	2	1.14162	0.28536
AAJU02000013.1-74128-entC	entC	isochorismate synthase, entC	11	-0.236811	0.285686
AAJU02000006.1-29466-proW	proW	glycine betaine/L-proline ABC transporter, permease protein	5	1.61695	0.285727
AAJU02000017.1-19316-glpX1	glpX1	fructose-1,6-bisphosphatase, class II	20	0.0561294	0.285755
AAJU02000027.1-50798-add	add	adenosine deaminase	2	-4.91066	0.285948
AAJU02000022.1-19514-EcF11_2718	EcF11_2718	Unknown	5	-2.13952	0.286095
AAJU02000015.1-53725-qseB	qseB	transcriptional regulatory protein QseB	14	-0.149147	0.286612
AAJU02000028.1-19346-phoA	phoA	alkaline phosphatase	14	0.115129	0.286629
AAJU02000002.1-170939-EcF11_5136	EcF11_5136	RNA methyltransferase, TrmH family, group 2	9	0.293341	0.287082
AAJU02000040.1-25215-EcF11_3036	EcF11_3036	phenyloxazoline synthase MbtB	18	-0.743451	0.288
AAJU02000001.1-393760-EcF11_1227	EcF11_1227	multidrug resistance protein, SMR family	2	1.43305	0.288225
AAJU02000009.1-77063-EcF11_1444	EcF11_1444	phosphoglycerate transport system sensor protein PgtB	24	0.0638174	0.28846
AAJU02000001.1-186705-EcF11_1033	EcF11_1033	conserved hypothetical protein	3	-1.85444	0.288661
AAJU02000002.1-46314-EcF11_5006	EcF11_5006	conserved hypothetical protein	11	0.759593	0.28873
AAJU02000006.1-101790-phoE	phoE	outer membrane pore protein E	7	0.555144	0.288798
AAJU02000001.1-385088-EcF11_1219	EcF11_1219	outer membrane protein, YfaZ	3	-3.2858	0.28907
AAJU02000025.1-59559-fliD	fliD	flagellar hook-associated protein 2	3	-1.46584	0.289661
AAJU02000045.1-11460-nadC	nadC	nicotinate-nucleotide diphosphorylase	5	-0.94474	0.29002
AAJU02000016.1-10003-EcF11_2441	EcF11_2441	phage Mu protein F like protein	8	-0.0279709	0.291088
AAJU02000050.1-22990-rhlB	rhlB	ATP-dependent RNA helicase RhlB	2	4.09938	0.291278
AAJU02000046.1-8779-EcF11_2538	EcF11_2538	conserved hypothetical protein	16	0.375159	0.291282
AAJU02000002.1-208673-malS	malS	alpha-amylase, periplasmic	39	0.757706	0.291543
AAJU02000015.1-75982-exbB	exbB	TonB-system energizer ExbB	15	-0.202149	0.292209
AAJU02000029.1-52598-EcF11_4598	EcF11_4598	transcriptional regulator, AraC family	4	1.01764	0.292779
AAJU02000009.1-45128-EcF11_1403	EcF11_1403	hypothetical protein	2	3.65223	0.293045
AAJU02000008.1-35442-EcF11_4406	EcF11_4406	conserved hypothetical protein	4	-3.30625	0.293469
AAJU02000010.1-58915-EcF11_4680	EcF11_4680	nicotinamide mononucleotide transporter PnuC	14	-0.682632	0.293631
AAJU02000006.1-89768-EcF11_3144	EcF11_3144	Unknown	18	-0.140117	0.294661
AAJU02000001.1-314397-dsbE	dsbE	thiol:disulfide interchange protein DsbE	5	-0.587056	0.294882
AAJU02000010.1-105647-EcF11_4726	EcF11_4726	oligopeptide transport ATP-binding protein AppF	13	1.17809	0.295096
AAJU02000002.1-334105-EcF11_5282	EcF11_5282	putative membrane protein	11	-0.498868	0.295441
AAJU02000018.1-60748-htrE	htrE	outer membrane usher protein HtrE	28	-0.119362	0.296496
AAJU02000025.1-10823-EcF11_3372	EcF11_3372	Unknown	3	1.3456	0.296698
AAJU02000002.1-74435-EcF11_5033	EcF11_5033	putative membrane protein	25	0.108616	0.29683
AAJU02000014.1-38950-rutR	rutR	transcriptional regulator RutR	3	-3.17064	0.296979
AAJU02000030.1-58023-EcF11_2057	EcF11_2057	conserved hypothetical protein	4	-2.80237	0.296979
AAJU02000033.1-25569-evgS	evgS	sensor histidine kinase/response regulator EvgS	8	1.09004	0.297052
AAJU02000025.1-47893-fliF	fliF	flagellar M-ring protein FliF	5	-1.69854	0.297235
AAJU02000049.1-25586-EcF11_2220	EcF11_2220	conserved hypothetical protein	3	-9.41859	0.298521
AAJU02000003.1-260585-exuT	exuT	hexuronate transporter	16	-0.33629	0.299248
AAJU02000001.1-288548-fruB	fruB	PTS system fructose-specific phosphotransferase enzyme IIA component	2	3.39629	0.299292
AAJU02000013.1-52764-EcF11_0149	EcF11_0149	phenylalanine-specific permease	6	-0.17615	0.299341
AAJU02000007.1-5999-ugpA	ugpA	sn-glycerol-3-phosphate transport system permease protein UgpA	13	-0.363357	0.299609
AAJU02000012.1-37162-agaC	agaC	PTS system, N-acetylgalactosamine-specific EIIC component	11	-0.412949	0.299969
AAJU02000007.1-106814-nirD	nirD	nitrite reductase [NAD(P)H], small subunit	2	0.804357	0.299981
AAJU02000030.1-36334-traU	traU	type IV secretion-like conjugative transfer system protein TraU	13	-0.495998	0.300133
AAJU02000038.1-42814-EcF11_4818	EcF11_4818	Bbp38	23	1.41632	0.300549
AAJU02000002.1-80680-EcF11_5037	EcF11_5037	conserved hypothetical protein	7	-1.3014	0.301303
AAJU02000012.1-60497-pflB1	pflB1	formate acetyltransferase	27	-0.307361	0.301488
AAJU02000009.1-7590-glcA	glcA	glycolate permease GlcA	17	-0.608948	0.301772
AAJU02000031.1-44626-fsr	fsr	fosmidomycin resistance protein	9	-0.366558	0.302331
AAJU02000029.1-48033-EcF11_4593	EcF11_4593	transcriptional regulator, AraC family	2	-3.09596	0.302617
AAJU02000037.1-5260-EcF11_1768	EcF11_1768	DeoR-family transcriptional regulator	2	-4.76846	0.302663
AAJU02000018.1-72386-EcF11_1682	EcF11_1682	ABC transporter, ATP-binding protein	8	-1.64337	0.303061
AAJU02000003.1-86224-EcF11_0684	EcF11_0684	bacterial microcompartments family protein	7	-0.799978	0.303545
AAJU02000009.1-105106-EcF11_1470	EcF11_1470	putative oxygen-independent coproporphyrinogen III oxidase	8	0.159677	0.303966
AAJU02000056.1-2166-EcF11_4189	EcF11_4189	conserved hypothetical protein	7	-2.72113	0.3041
AAJU02000023.1-55665-EcF11_4265	EcF11_4265	gifsy-1 prophage VmtH	40	0.112576	0.304258
AAJU02000053.1-13485-wecE	wecE	TDP-4-keto-6-deoxy-D-glucose transaminase	19	-0.665755	0.304492
AAJU02000001.1-231001-EcF11_1073	EcF11_1073	conserved hypothetical protein	14	-0.383199	0.304935
AAJU02000003.1-97274-EcF11_0697	EcF11_0697	Unknown	2	-0.376303	0.305124
AAJU02000003.1-269393-ulaA	ulaA	ascorbate-specific permease IIC component	22	-0.532552	0.3052
AAJU02000009.1-140481-EcF11_1511	EcF11_1511	transcriptional regulator, LysR family	21	-0.352856	0.305345
AAJU02000004.1-5216-sitB_2	sitB_2	iron/manganese transport system inner membrane protein SitB	2	-3.57765	0.305919
AAJU02000003.1-189032-idnT	idnT	Unknown	26	-0.110199	0.306481
AAJU02000034.1-48830-aaeB	aaeB	p-hydroxybenzoic acid efflux pump subunit aaeB	41	-0.244869	0.307116
AAJU02000036.1-27746-EcF11_2290	EcF11_2290	bacterial FdrA protein	17	1.30966	0.307376
AAJU02000001.1-100082-EcF11_0952	EcF11_0952	antirestriction protein	6	-0.997749	0.307565
AAJU02000001.1-382598-EcF11_1217	EcF11_1217	transcriptional regulator, IclR family	6	-1.42334	0.307644
AAJU02000017.1-38567-EcF11_2964	EcF11_2964	Unknown	7	-0.30006	0.308163
AAJU02000011.1-19944-ltaE	ltaE	low-specificity L-threonine aldolase	3	-2.21552	0.308816
AAJU02000054.1-9795-zntR	zntR	Zn(II)-responsive transcriptional regulator	4	1.91703	0.308899
AAJU02000002.1-108283-EcF11_5070	EcF11_5070	transactivation protein	2	0.929559	0.308971
AAJU02000039.1-20693-abrB	abrB	protein AbrB	9	-0.709847	0.309096
AAJU02000009.1-56984-EcF11_1419	EcF11_1419	conserved hypothetical protein	4	2.11415	0.309127
AAJU02000030.1-14116-EcF11_2007	EcF11_2007	fertility inhibition protein	2	-3.81485	0.309595
AAJU02000016.1-81199-EcF11_2515	EcF11_2515	radical SAM enzyme, Cfr family	8	-0.370414	0.310336
AAJU02000011.1-18467-EcF11_3811	EcF11_3811	NAD dependent epimerase/dehydratase family protein	9	-0.450188	0.310718
AAJU02000004.1-171050-EcF11_0423	EcF11_0423	oxidoreductase, zinc-binding dehydrogenase family	4	1.71488	0.311036
AAJU02000007.1-139053-bfr	bfr	bacterioferritin	5	1.21159	0.311087
AAJU02000001.1-246979-EcF11_1089	EcF11_1089	Unknown	2	4.63076	0.311243
AAJU02000052.1-1266-sspA	sspA	stringent starvation protein A	2	-1.87918	0.311751
AAJU02000013.1-16295-EcF11_0116	EcF11_0116	putative purine permease	10	-0.352035	0.311778
AAJU02000003.1-248820-EcF11_0838	EcF11_0838	putative membrane protein	9	0.328848	0.312571
AAJU02000008.1-125023-fadK	fadK	short-chain-fatty-acid--CoA ligase	4	-1.41669	0.312699
AAJU02000032.1-23279-EcF11_1323	EcF11_1323	ABC transporter, ATP-binding protein	11	-0.576413	0.312791
AAJU02000001.1-169071-alkA	alkA	DNA-3-methyladenine glycosylase 2	4	-1.35628	0.312794
AAJU02000005.1-52751-EcF11_3478	EcF11_3478	OmpA domain protein	9	-0.341254	0.312924
AAJU02000006.1-73178-hycA	hycA	formate hydrogenlyase regulatory protein HycA	6	-0.712869	0.31297
AAJU02000037.1-12704-EcF11_1775	EcF11_1775	hypthetical protein	7	0.853435	0.312991
AAJU02000039.1-23289-EcF11_1966	EcF11_1966	allophanate hydrolase, subunit 2	6	-0.187368	0.314469
AAJU02000007.1-88444-EcF11_3992	EcF11_3992	protein transporter HofQ	15	0.556814	0.314704
AAJU02000028.1-25749-EcF11_1719	EcF11_1719	conserved hypothetical protein	6	-0.987489	0.314718
AAJU02000005.1-229500-EcF11_3657	EcF11_3657	conserved hypothetical protein	2	5.10851	0.315118
AAJU02000001.1-305058-rsuA	rsuA	ribosomal small subunit pseudouridine synthase A	3	2.46496	0.315291
AAJU02000003.1-154364-EcF11_0745	EcF11_0745	uroepithelial cell adherence protein	6	-0.984844	0.315329
AAJU02000015.1-29847-EcF11_2096	EcF11_2096	hydrolase, NUDIX family	11	0.323543	0.315827
AAJU02000006.1-130755-EcF11_3186	EcF11_3186	type VI secretion protein, family	2	-5.66324	0.31616
AAJU02000028.1-17316-ddlA	ddlA	D-alanine--D-alanine ligase A	4	-1.47668	0.316395
AAJU02000008.1-75482-EcF11_4443	EcF11_4443	conserved hypothetical protein	3	-1.08006	0.316545
AAJU02000012.1-94683-fadH	fadH	2,4-dienoyl-CoA reductase	18	-0.317716	0.316651
AAJU02000052.1-3657-nanA	nanA	N-acetylneuraminate lyase	12	-0.922193	0.316859
AAJU02000023.1-65451-EcF11_4276	EcF11_4276	phage terminase large subunit	27	0.591537	0.316965
AAJU02000017.1-71889-EcF11_2989	EcF11_2989	phthalate permease family protein	16	-0.489463	0.317086
AAJU02000009.1-1003-glcD	glcD	glycolate oxidase, subunit GlcD	10	-0.274646	0.317274
AAJU02000009.1-111571-rsmE	rsmE	16S rRNA methyltransferase RsmE	9	0.261397	0.317522
AAJU02000015.1-87386-hybE	hybE	hydrogenase-2 operon protein HybE	3	2.64569	0.31827
AAJU02000005.1-193623-EcF11_3621	EcF11_3621	Unknown	26	-0.704342	0.31853
AAJU02000005.1-197961-EcF11_3624	EcF11_3624	IS66 family element, transposase	4	0.362974	0.318681
AAJU02000012.1-42177-agaF	agaF	PTS system, mannose/sorbose-specific, IIA component	5	0.614457	0.319338
AAJU02000056.1-14020-EcF11_4203	EcF11_4203	ABC transporter, ATP-binding protein	12	-0.111058	0.320341
AAJU02000003.1-202155-EcF11_0795	EcF11_0795	acetyltransferase, gnat family	5	0.362585	0.320471
AAJU02000001.1-397215-menB	menB	naphthoate synthase	4	-1.52101	0.320483
AAJU02000030.1-23955-EcF11_2012	EcF11_2012	conserved hypothetical protein	10	-1.56251	0.321123
AAJU02000003.1-38123-EcF11_0624	EcF11_0624	putative membrane protein	11	-0.930261	0.321203
AAJU02000010.1-69950-EcF11_4688	EcF11_4688	anion transporter	16	-0.0762166	0.321706
AAJU02000005.1-103329-EcF11_3530	EcF11_3530	LemA family protein	4	-2.30295	0.32231
AAJU02000001.1-278343-EcF11_1122	EcF11_1122	Unknown	7	-0.935704	0.322374
AAJU02000010.1-59661-EcF11_4681	EcF11_4681	NadR transcriptional repressor	24	0.858223	0.322739
AAJU02000011.1-103029-EcF11_3886	EcF11_3886	metallo-beta-lactamase family protein	3	-1.11841	0.322815
AAJU02000005.1-199931-EcF11_3627	EcF11_3627	IS element transposase	3	0.601233	0.323041
AAJU02000001.1-312360-EcF11_1157	EcF11_1157	Unknown	3	-2.68659	0.323398
AAJU02000005.1-131997-EcF11_3557	EcF11_3557	putative membrane protein	3	-1.57172	0.324258
AAJU02000014.1-12700-appC	appC	cytochrome bd-II oxidase, subunit I	9	-0.174923	0.325303
AAJU02000006.1-23066-EcF11_3070	EcF11_3070	carboxymuconolactone decarboxylase family protein	10	-1.3738	0.325336
AAJU02000030.1-46289-traE	traE	type IV secretion-like conjugative transfer system protein TraE	7	-0.982771	0.32545
AAJU02000007.1-20255-EcF11_3932	EcF11_3932	ATP-dependent DNA helicase, RecQ family	50	0.0764427	0.325757
AAJU02000005.1-195606-EcF11_3622	EcF11_3622	component of an ABC transporter system	11	-0.669485	0.326318
AAJU02000034.1-47615-aaeX	aaeX	protein AaeX	4	-0.177715	0.326508
AAJU02000005.1-233850-EcF11_3661	EcF11_3661	conserved hypothetical protein	29	0.165407	0.327304
AAJU02000032.1-13673-glnP	glnP	glutamine ABC transporter, permease protein	6	0.203336	0.328192
AAJU02000002.1-10387-EcF11_4971	EcF11_4971	ATPase family associated with various cellular activities	29	0.823216	0.328516
AAJU02000025.1-41969-fliM	fliM	flagellar motor switch protein FliM	2	-2.09038	0.328866
AAJU02000004.1-229970-EcF11_0478	EcF11_0478	conserved hypothetical protein	5	-0.6843	0.329319
AAJU02000018.1-5355-ldcC1	ldcC1	lysine decarboxylase, constitutive	17	-0.16176	0.329561
AAJU02000044.1-24906-polB	polB	DNA polymerase II	37	0.182896	0.329602
AAJU02000036.1-2642-EcF11_2263	EcF11_2263	Unknown	6	1.40375	0.329816
AAJU02000001.1-214072-EcF11_1063	EcF11_1063	fimbrial usher protein	15	-0.0374197	0.330136
AAJU02000003.1-61477-EcF11_0650	EcF11_0650	conserved hypothetical protein	6	-0.382403	0.330756
AAJU02000001.1-331946-apbE	apbE	thiamine biosynthesis lipoprotein ApbE	6	-0.528888	0.33119
AAJU02000008.1-11314-EcF11_4375	EcF11_4375	cyclic diguanylate phosphodiesterase (EAL) domain protein	3	0.724108	0.331438
AAJU02000002.1-12031-EcF11_4972	EcF11_4972	ViaA family protein	37	0.211485	0.33172
AAJU02000013.1-79614-cstA	cstA	carbon starvation protein A	9	-0.0849418	0.332061
AAJU02000010.1-52439-zur	zur	zinc uptake regulation protein	11	-0.145052	0.332169
AAJU02000015.1-3847-ddtA	ddtA	L(+)-tartrate dehydratase, alpha subunit	10	0.218097	0.334021
AAJU02000011.1-33670-cspD	cspD	cold shock domain protein CspD	3	0.425798	0.334523
AAJU02000012.1-73444-EcF11_3745	EcF11_3745	conserved hypothetical protein	4	0.979723	0.335301
AAJU02000006.1-121179-EcF11_3177	EcF11_3177	hydrolase, carbon-nitrogen family	9	-0.407718	0.336289
AAJU02000014.1-220-EcF11_1825	EcF11_1825	Unknown	5	0.363671	0.336774
AAJU02000007.1-68470-feoA	feoA	ferrous iron transport protein A	3	0.762812	0.336796
AAJU02000002.1-274643-treF	treF	cytoplasmic trehalase TreF	27	-0.0144375	0.336941
AAJU02000003.1-245088-cpdB	cpdB	2',3'-cyclic-nucleotide 2'-phosphodiesterase	42	0.227472	0.336998
AAJU02000054.1-18821-EcF11_2689	EcF11_2689	conserved hypothetical protein	2	0.815665	0.337207
AAJU02000027.1-20557-EcF11_3308	EcF11_3308	transporter, major facilitator family	3	0.75409	0.337208
AAJU02000006.1-153105-EcF11_3204	EcF11_3204	putative methyltransferase	7	-0.457595	0.337242
AAJU02000038.1-18478-EcF11_4792	EcF11_4792	transcriptional regulator, LysR family	3	-3.75404	0.337256
AAJU02000006.1-113694-EcF11_3170	EcF11_3170	conserved hypothetical protein	5	-3.97318	0.33743
AAJU02000002.1-127326-gltS	gltS	sodium/glutamate symporter	21	0.610792	0.337454
AAJU02000007.1-117895-EcF11_4020	EcF11_4020	OsmC family protein	6	-1.04902	0.337884
AAJU02000004.1-151442-eefB	eefB	multidrug efflux transport protein EefB	10	-1.04183	0.337928
AAJU02000011.1-10020-EcF11_3800	EcF11_3800	putative membrane protein	2	-1.61251	0.338489
AAJU02000005.1-230863-EcF11_3659	EcF11_3659	conserved hypothetical protein	8	-0.712485	0.338634
AAJU02000003.1-172688-EcF11_0767	EcF11_0767	minor pilin subunit PapF	4	0.833176	0.338955
AAJU02000038.1-15721-ung	ung	uracil-DNA glycosylase	12	-1.15426	0.339058
AAJU02000025.1-59064-fliS	fliS	flagellar protein FliS	4	-0.833271	0.339085
AAJU02000022.1-49547-EcF11_2753	EcF11_2753	conserved hypothetical protein	2	-5.56041	0.3398
AAJU02000007.1-96518-EcF11_4000	EcF11_4000	conserved hypothetical protein	18	0.373968	0.340205
AAJU02000026.1-22904-melR	melR	melibiose operon regulatory protein	13	0.640013	0.340726
AAJU02000006.1-65773-hycI	hycI	hydrogenase maturation peptidase HycI	6	-0.387868	0.340734
AAJU02000027.1-4488-EcF11_3290	EcF11_3290	Unknown	4	-1.44041	0.341387
AAJU02000001.1-202939-fbaB	fbaB	fructose-bisphosphate aldolase, class 1	9	0.188992	0.341815
AAJU02000002.1-137318-dinD	dinD	DNA-damage-inducible protein D	15	1.23951	0.341994
AAJU02000006.1-53493-norR	norR	anaerobic nitric oxide reductase transcription regulator NorR	16	0.0892736	0.341998
AAJU02000026.1-49450-EcF11_2408	EcF11_2408	amino acid-polyamine-organocation (APC) permease family protein	20	0.94969	0.342363
AAJU02000078.1-186-EcF11_2317	EcF11_2317	Unknown	2	-2.60038	0.343238
AAJU02000015.1-66333-EcF11_2132	EcF11_2132	zinc-binding dehydrogenase family protein	6	-1.54821	0.343291
AAJU02000006.1-24066-nrdI	nrdI	nrdI protein	4	-0.441915	0.343474
AAJU02000035.1-24957-EcF11_3257	EcF11_3257	transcriptional regulator, GntR family	10	0.0615199	0.343522
AAJU02000001.1-218036-EcF11_1067	EcF11_1067	mrp protein	9	-0.752146	0.343783
AAJU02000023.1-59748-EcF11_4268	EcF11_4268	gifsy-1 prophage VmtV	6	-0.995764	0.344639
AAJU02000028.1-30987-sbcC	sbcC	nuclease SbcCD, C subunit	18	-0.35407	0.344648
AAJU02000026.1-59297-frdC	frdC	fumarate reductase, cytochrome b subunit	7	0.580002	0.344712
AAJU02000005.1-171421-EcF11_3598	EcF11_3598	fimbrial protein	2	-1.82227	0.344932
AAJU02000015.1-27050-EcF11_2093	EcF11_2093	glutathionylspermidine synthase family protein	5	-3.05534	0.345313
AAJU02000007.1-150050-EcF11_4060	EcF11_4060	putative general secretory pathway protein A	36	0.254315	0.345478
AAJU02000031.1-27804-kefA	kefA	potassium efflux system KefA	36	-0.336284	0.346662
AAJU02000018.1-35536-dgt	dgt	deoxyguanosinetriphosphate triphosphohydrolase	15	-0.583789	0.347025
AAJU02000001.1-92487-EcF11_0944	EcF11_0944	conserved hypothetical protein	2	1.04565	0.347307
AAJU02000025.1-4695-EcF11_3364	EcF11_3364	conserved hypothetical protein	6	2.14671	0.347329
AAJU02000001.1-85251-EcF11_0939	EcF11_0939	conserved hypothetical protein	4	-3.02547	0.347628
AAJU02000012.1-31019-EcF11_3698	EcF11_3698	phospholipid-binding domain protein	13	-0.407926	0.347634
AAJU02000024.1-22771-xdhC	xdhC	xanthine dehydrogenase, iron-sulfur binding subunit	7	0.625262	0.348311
AAJU02000015.1-5604-EcF11_2071	EcF11_2071	conserved hypothetical protein	8	0.115221	0.348655
AAJU02000003.1-164855-EcF11_0755	EcF11_0755	hypothetical protein	6	1.04197	0.349484
AAJU02000032.1-17650-ompX	ompX	outer membrane protein X	7	0.168427	0.350296
AAJU02000009.1-86850-EcF11_1452	EcF11_1452	PixJ protein	6	0.453519	0.350323
AAJU02000051.1-1192-EcF11_0013	EcF11_0013	Unknown	7	-2.01389	0.350647
AAJU02000004.1-8167-EcF11_0253	EcF11_0253	probable transcriptional regulator	2	-3.36161	0.350726
AAJU02000014.1-46733-EcF11_1874	EcF11_1874	conserved hypothetical protein	2	-4.61942	0.350806
AAJU02000012.1-36381-agaD	agaD	PTS system, D-galactosamine-specific, IID component	16	0.710452	0.350972
AAJU02000031.1-12068-mdlB	mdlB	multidrug ABC transporter, permease/ATP-binding protein	10	1.21152	0.351185
AAJU02000001.1-312562-EcF11_1158	EcF11_1158	conserved hypothetical protein	3	-6.2045	0.351453
AAJU02000005.1-135564-pcm	pcm	protein-L-isoaspartate O-methyltransferase	6	-0.66265	0.351849
AAJU02000038.1-33605-EcF11_4808	EcF11_4808	conserved hypothetical protein	15	0.021474	0.351851
AAJU02000009.1-132326-EcF11_1501	EcF11_1501	putative membrane protein	10	0.244088	0.35222
AAJU02000008.1-128026-EcF11_4498	EcF11_4498	protein FixA homolog	2	-2.88458	0.352593
AAJU02000020.1-29210-eutD	eutD	ethanolamine utilization protein EutD	5	-1.19212	0.352618
AAJU02000020.1-60641-arsC1	arsC1	arsenate reductase	2	-4.57866	0.352648
AAJU02000019.1-75326-EcF11_2652	EcF11_2652	peptidase, U32 family	3	-3.62431	0.352863
AAJU02000004.1-250410-EcF11_0496	EcF11_0496	conserved hypothetical protein	4	-1.32046	0.35295
AAJU02000025.1-68491-sdiA	sdiA	regulatory protein SdiA	2	-1.73894	0.353108
AAJU02000015.1-23522-EcF11_2092	EcF11_2092	hypothetical protein	3	-1.00468	0.353428
AAJU02000015.1-9968-EcF11_2077	EcF11_2077	adenylate cyclase	6	0.431075	0.353508
AAJU02000002.1-64650-EcF11_5021	EcF11_5021	Unknown	18	0.522195	0.353576
AAJU02000054.1-10602-mscL	mscL	large conductance mechanosensitive channel protein	7	-0.730506	0.353749
AAJU02000010.1-34256-EcF11_4654	EcF11_4654	putative lipoprotein	37	-0.230578	0.354249
AAJU02000021.1-8427-otsB	otsB	trehalose-phosphatase	3	-2.14845	0.354946
AAJU02000016.1-101498-xseA	xseA	Unknown	7	0.0859014	0.355198
AAJU02000001.1-175678-mdtA	mdtA	multidrug resistance protein MdtA	5	1.73105	0.355316
AAJU02000015.1-8940-EcF11_2075	EcF11_2075	conserved hypothetical protein	15	0.161713	0.355522
AAJU02000002.1-69110-EcF11_5027	EcF11_5027	d-galactonate transporter	21	-0.301675	0.355735
AAJU02000020.1-11724-murP	murP	PTS system, N-acetylmuramic acid-specific EIIBC component	12	0.354921	0.355766
AAJU02000003.1-264177-rplI	rplI	ribosomal protein L9	3	-6.9539	0.356223
AAJU02000047.1-13740-thiE	thiE	thiamine-phosphate pyrophosphorylase	22	0.05594	0.356338
AAJU02000003.1-171219-EcF11_0763	EcF11_0763	conserved hypothetical protein	5	-0.292914	0.356355
AAJU02000006.1-169277-EcF11_3225	EcF11_3225	conserved hypothetical protein	5	-1.65274	0.356988
AAJU02000049.1-7317-EcF11_2196	EcF11_2196	IS100 transposase orfB	2	-3.91676	0.357287
AAJU02000009.1-129872-EcF11_1499	EcF11_1499	conserved hypothetical protein	6	0.344113	0.3578
AAJU02000025.1-32114-EcF11_3390	EcF11_3390	carboxylate/amino acid/amine transporter	2	1.43124	0.358281
AAJU02000008.1-69808-EcF11_4437	EcF11_4437	rhodanese-like domain protein	3	-0.686592	0.358306
AAJU02000023.1-1807-EcF11_4212	EcF11_4212	membrane protein, GPR1/FUN34/yaaH family	7	-1.12434	0.358306
AAJU02000040.1-32710-EcF11_3038	EcF11_3038	lipoprotein inner membrane ABC-transporter	3	-0.937958	0.358494
AAJU02000022.1-28615-potB	potB	spermidine/putrescine ABC transporter, permease protein PotB	2	-4.66115	0.359355
AAJU02000070.1-1631-EcF11_4770	EcF11_4770	hypothetical protein	11	-0.249318	0.359589
AAJU02000016.1-15278-EcF11_2450	EcF11_2450	putative prophage protein	16	-0.425773	0.359757
AAJU02000017.1-41690-EcF11_2967	EcF11_2967	conserved hypothetical protein	17	0.936778	0.360217
AAJU02000048.1-17511-EcF11_2910	EcF11_2910	chloride transporter, chloride channel (ClC) family	2	0.781674	0.360638
AAJU02000006.1-103309-frsA	frsA	fermentation-respiration switch protein	10	-0.156814	0.360805
AAJU02000018.1-39472-clcA	clcA	H(+)/Cl(-) exchange transporter ClcA	19	-0.127203	0.360928
AAJU02000017.1-50133-gldA	gldA	glycerol dehydrogenase	11	-0.578675	0.361291
AAJU02000015.1-49676-ygiN	ygiN	quinol monooxygenase YgiN	5	-0.193022	0.361329
AAJU02000002.1-63867-yidA	yidA	phosphatase yidA	14	0.932934	0.361362
AAJU02000003.1-67447-EcF11_0661	EcF11_0661	conserved hypothetical protein	11	0.118375	0.361417
AAJU02000010.1-52163-EcF11_4672	EcF11_4672	CsbD family protein	4	1.33655	0.361796
AAJU02000001.1-204198-yegT	yegT	nucleoside transporter	11	0.764873	0.362281
AAJU02000021.1-61786-EcF11_4162	EcF11_4162	hydrolase, carbon-nitrogen family	4	-0.723112	0.362378
AAJU02000006.1-63557-ascB	ascB	6-phospho-beta-glucosidase	19	0.359442	0.362383
AAJU02000005.1-18384-recD	recD	exodeoxyribonuclease V, alpha subunit	4	1.35534	0.362606
AAJU02000060.1-7669-pheA	pheA	chorismate mutase/prephenate dehydratase	2	-5.60181	0.362777
AAJU02000037.1-11112-EcF11_1773	EcF11_1773	inner membrane protein YgdQ	2	-3.94481	0.362917
AAJU02000004.1-172251-EcF11_0424	EcF11_0424	AP endonuclease, family 2	2	-1.39304	0.362997
AAJU02000004.1-56830-ychM	ychM	sulfate permease	5	-0.670279	0.363093
AAJU02000027.1-43614-rnfD	rnfD	electron transport complex, RnfABCDGE type, D subunit	3	-0.21866	0.363317
AAJU02000002.1-136291-EcF11_5097	EcF11_5097	putative membrane protein	16	0.611947	0.363815
AAJU02000007.1-141174-gspL	gspL	general secretion pathway protein GspL	23	0.707825	0.363871
AAJU02000023.1-17993-EcF11_4227	EcF11_4227	creA protein	7	-1.06539	0.363937
AAJU02000069.1-2897-EcF11_1988	EcF11_1988	conserved hypothetical protein	11	-0.569976	0.364566
AAJU02000002.1-211295-xylR	xylR	xylose operon regulatory protein	20	0.46219	0.364764
AAJU02000062.1-7511-xapB	xapB	xanthosine permease XapB	5	-0.696908	0.365291
AAJU02000003.1-80678-EcF11_0678	EcF11_0678	putative aminotransferase	4	-0.931116	0.365442
AAJU02000016.1-69393-pepB	pepB	peptidase B	4	-1.42065	0.365609
AAJU02000010.1-104970-EcF11_4725	EcF11_4725	Sel1 repeat protein	10	0.568788	0.365663
AAJU02000016.1-16247-EcF11_2451	EcF11_2451	putative bacteriophage protein	7	0.850459	0.366151
AAJU02000015.1-27722-EcF11_2094	EcF11_2094	conserved hypothetical protein	3	-0.606821	0.366245
AAJU02000012.1-52377-garR	garR	2-hydroxy-3-oxopropionate reductase	8	-0.43622	0.366598
AAJU02000066.1-4268-EcF11_3787	EcF11_3787	Unknown	2	-3.34046	0.366683
AAJU02000014.1-85386-mdtH	mdtH	multidrug resistance protein MdtH	2	-0.364088	0.36689
AAJU02000001.1-244853-EcF11_1087	EcF11_1087	conserved hypothetical protein	3	-2.7057	0.36693
AAJU02000005.1-121943-queD	queD	queuosine biosynthesis protein QueD	9	0.708169	0.367188
AAJU02000020.1-67912-ppx	ppx	exopolyphosphatase	6	-1.20496	0.367484
AAJU02000021.1-53769-edd	edd	phosphogluconate dehydratase	3	2.40283	0.367645
AAJU02000007.1-42490-EcF11_3948	EcF11_3948	putative fimbrial adhesin	5	-1.85319	0.367667
AAJU02000002.1-272519-EcF11_5224	EcF11_5224	transcriptional regulator, LysR family	17	0.000282262	0.367715
AAJU02000002.1-100241-EcF11_5057	EcF11_5057	Unknown	9	0.241009	0.368012
AAJU02000001.1-236785-EcF11_1077	EcF11_1077	putative lipoprotein	2	-1.73092	0.368217
AAJU02000046.1-8049-corA	corA	magnesium and cobalt transport protein CorA	2	-4.11732	0.368428
AAJU02000018.1-69769-EcF11_1679	EcF11_1679	polysaccharide deacetylase domain protein	22	0.677617	0.368695
AAJU02000035.1-45154-fdoG	fdoG	Unknown	35	0.41168	0.369196
AAJU02000005.1-135074-surE	surE	multifunctional protein SurE	11	-1.46163	0.369437
AAJU02000028.1-48360-EcF11_1738	EcF11_1738	HNH endonuclease family protein	2	-4.65759	0.369581
AAJU02000031.1-59837-EcF11_0096	EcF11_0096	ABC transporter, ATP-binding protein	3	2.24844	0.369724
AAJU02000006.1-156850-EcF11_3209	EcF11_3209	endonuclease/exonuclease/phosphatase family protein	29	0.0842147	0.370054
AAJU02000023.1-6059-EcF11_4216	EcF11_4216	conserved hypothetical protein	9	0.42678	0.370151
AAJU02000026.1-43256-EcF11_2402	EcF11_2402	transcriptional regulator, TetR family	5	-0.5085	0.370694
AAJU02000050.1-6526-EcF11_5303	EcF11_5303	conserved hypothetical protein	7	0.743319	0.371551
AAJU02000011.1-54352-EcF11_3848	EcF11_3848	hypothetical protein	2	0.506519	0.371744
AAJU02000009.1-80759-EcF11_1447	EcF11_1447	Unknown	5	-1.81262	0.371966
AAJU02000007.1-55727-EcF11_3961	EcF11_3961	conserved hypothetical protein	7	0.0299358	0.372044
AAJU02000020.1-44332-acrD	acrD	acriflavine resistance protein D	27	0.0061886	0.372158
AAJU02000006.1-82300-EcF11_3137	EcF11_3137	conserved hypothetical protein	5	0.0277203	0.372235
AAJU02000015.1-91627-pitB	pitB	low-affinity inorganic phosphate transporter 2	18	-0.22481	0.372236
AAJU02000011.1-8889-potI	potI	putrescine ABC transporter, permease protein PotI	3	0.624836	0.372266
AAJU02000022.1-8772-thiK	thiK	thiamine kinase	4	-0.538887	0.372307
AAJU02000070.1-745-glcC	glcC	Glc operon transcriptional activator	5	-0.241293	0.37278
AAJU02000027.1-25516-nemA	nemA	N-ethylmaleimide reductase	3	-0.314771	0.373211
AAJU02000004.1-248120-EcF11_0494	EcF11_0494	periplasmic glucan biosynthesis protein, MdoG	8	0.687838	0.373315
AAJU02000027.1-46818-rnfA	rnfA	electron transport complex, RnfABCDGE type, A subunit	2	-5.65665	0.373335
AAJU02000015.1-11468-glnE	glnE	glutamate-ammonia ligase adenylyltransferase	22	-0.279916	0.373507
AAJU02000003.1-268528-ulaC	ulaC	ascorbate-specific phosphotransferase enzyme IIA component	13	0.710589	0.373534
AAJU02000003.1-122010-EcF11_0716	EcF11_0716	modification methylase HgiDII	4	1.11881	0.373752
AAJU02000006.1-139805-clpV	clpV	type VI secretion ATPase, ClpV1 family	21	-0.900301	0.374399
AAJU02000011.1-75617-EcF11_3864	EcF11_3864	Unknown	2	-1.28945	0.374553
AAJU02000058.1-11137-holD	holD	DNA polymerase III, psi subunit	2	1.26814	0.374599
AAJU02000028.1-9215-EcF11_1701	EcF11_1701	flagellar protein	42	0.0271504	0.374821
AAJU02000034.1-54889-degQ	degQ	serine peptidase DegQ	22	-0.0802099	0.37496
AAJU02000028.1-41988-acpH	acpH	[acyl-carrier-protein] phosphodiesterase	5	-0.0086884	0.375037
AAJU02000009.1-109321-EcF11_1476	EcF11_1476	putative Holliday junction resolvase	2	0.694196	0.375309
AAJU02000026.1-33385-lysU	lysU	lysyl-tRNA synthetase LysU	18	0.656716	0.375781
AAJU02000006.1-27961-proV	proV	glycine betaine/L-proline ABC transporter, ATP binding protein	9	-0.454431	0.37602
AAJU02000014.1-47573-EcF11_1875	EcF11_1875	Tat-translocated enzyme	8	-1.10341	0.376112
AAJU02000003.1-191452-EcF11_0784	EcF11_0784	conserved hypothetical protein	11	0.498987	0.376207
AAJU02000003.1-106905-EcF11_0709	EcF11_0709	CdiB	26	0.19615	0.376442
AAJU02000018.1-2990-EcF11_1618	EcF11_1618	conserved hypothetical protein	4	1.79952	0.376518
AAJU02000009.1-16518-gspD	gspD	general secretion pathway protein GspD	19	0.207921	0.377078
AAJU02000004.1-12203-EcF11_0259	EcF11_0259	BLUF domain/cyclic diguanylate phosphodiesterase (EAL) domain protein	7	-0.471316	0.377168
AAJU02000016.1-78096-pbpC	pbpC	penicillin-binding protein 1C	14	-0.672224	0.377774
AAJU02000003.1-103562-EcF11_0702	EcF11_0702	hypothetical protein	10	0.403771	0.37782
AAJU02000023.1-17251-creB	creB	transcriptional regulatory protein CreB	11	-0.278677	0.377961
AAJU02000030.1-45534-traK	traK	type IV secretion-like conjugative transfer system secretin TraK	6	-0.876292	0.378053
AAJU02000007.1-97397-EcF11_4001	EcF11_4001	conserved hypothetical protein	5	-1.06689	0.378196
AAJU02000003.1-140925-EcF11_0731	EcF11_0731	leukotoxin secretion protein D	5	0.0300925	0.378231
AAJU02000005.1-63415-EcF11_3490	EcF11_3490	putative lipoprotein	5	-1.40471	0.378246
AAJU02000005.1-179283-EcF11_3609	EcF11_3609	TonB dependent outer membrane siderophore receptor protein	28	0.639785	0.378299
AAJU02000009.1-132978-EcF11_1502	EcF11_1502	putative membrane protein	3	0.697292	0.378428
AAJU02000004.1-82757-EcF11_0334	EcF11_0334	transposase for	2	-5.07368	0.378493
AAJU02000001.1-206149-EcF11_1055	EcF11_1055	kinase, PfkB family	3	-0.731152	0.379484
AAJU02000002.1-89237-uhpC	uhpC	regulatory protein UhpC	23	0.111517	0.379795
AAJU02000025.1-64268-EcF11_3429	EcF11_3429	FliZ protein	4	-2.09468	0.380107
AAJU02000009.1-49480-EcF11_1412	EcF11_1412	conserved hypothetical protein	11	-0.200918	0.380313
AAJU02000024.1-28941-hyuA	hyuA	dihydropyrimidinase	21	-0.298703	0.380392
AAJU02000043.1-24862-EcF11_4351	EcF11_4351	pectinesterase	13	-0.149932	0.380403
AAJU02000004.1-243710-EcF11_0491	EcF11_0491	Unknown	6	-0.74439	0.380443
AAJU02000024.1-30618-EcF11_0551	EcF11_0551	carbamate kinase arcC homolog	9	0.37488	0.38053
AAJU02000010.1-39531-malF	malF	maltose/maltodextrin ABC transporter, permease protein MalF	23	-0.00295598	0.381026
AAJU02000033.1-51504-mntH	mntH	manganese transport protein MntH	10	0.164827	0.381242
AAJU02000024.1-50294-EcF11_0564	EcF11_0564	putative xanthine permease	22	-0.0416275	0.381321
AAJU02000002.1-229663-bisC	bisC	biotin sulfoxide reductase	40	0.742946	0.381974
AAJU02000007.1-64161-EcF11_3968	EcF11_3968	putative pimeloyl-BioC--CoA transferase BioH	13	-0.257843	0.381979
AAJU02000020.1-31604-eutP	eutP	ethanolamine utilization protein, EutP	4	-1.83627	0.383431
AAJU02000001.1-421877-lrhA	lrhA	transcriptional regulator LrhA	4	-0.312755	0.384167
AAJU02000029.1-15249-prpR	prpR	propionate catabolism operon regulatory protein PrpR	10	-0.390298	0.384489
AAJU02000003.1-44632-uxuA	uxuA	mannonate dehydratase	12	-0.228735	0.384676
AAJU02000049.1-21670-EcF11_2213	EcF11_2213	CjrA	22	-0.173957	0.384817
AAJU02000010.1-113252-EcF11_4733	EcF11_4733	hypothetical protein	2	0.541797	0.385119
AAJU02000010.1-98379-nrfE	nrfE	cytochrome c-type biogenesis protein NrfE	20	-0.0387752	0.386103
AAJU02000043.1-12931-modE	modE	transcriptional regulator ModE	14	0.0217539	0.386256
AAJU02000022.1-49838-EcF11_2754	EcF11_2754	phage replication protein O	3	-0.409734	0.3863
AAJU02000005.1-133981-truD	truD	tRNA pseudouridine synthase D	11	0.899748	0.386557
AAJU02000012.1-57181-tdcB	tdcB	threonine dehydratase, catabolic	6	0.390221	0.386651
AAJU02000038.1-25066-rseB	rseB	sigma-E factor regulatory protein RseB	7	0.541247	0.386736
AAJU02000014.1-96842-flgH	flgH	flagellar L-ring protein FlgH	4	-0.97473	0.387082
AAJU02000001.1-326861-mqo	mqo	malate dehydrogenase	5	-0.130529	0.387547
AAJU02000030.1-56746-ssb1	ssb1	plasmid-derived single-stranded DNA-binding protein	7	-1.01396	0.38763
AAJU02000015.1-61521-sufI	sufI	protein SufI	2	1.75658	0.388191
AAJU02000041.1-21734-caiF	caiF	transcriptional activatory protein CaiF	4	0.655537	0.388546
AAJU02000010.1-131386-phnL	phnL	phosphonate C-P lyase system protein PhnL	4	-1.90606	0.388676
AAJU02000004.1-238286-EcF11_0483	EcF11_0483	conserved hypothetical protein	2	1.50038	0.388677
AAJU02000036.1-37348-ptsG	ptsG	PTS system, glucose-specific IIBC component	24	0.744619	0.38896
AAJU02000006.1-73859-hypA2	hypA2	hydrogenase nickel insertion protein HypA	4	-1.03953	0.388986
AAJU02000003.1-212423-EcF11_0807	EcF11_0807	putative endoribonuclease L-PSP	7	1.95537	0.389038
AAJU02000048.1-13947-ynfM	ynfM	major facilitator family transporter	3	-1.33414	0.38974
AAJU02000019.1-15577-EcF11_2594	EcF11_2594	radical SAM domain protein	2	-2.23125	0.389866
AAJU02000004.1-106941-tonB	tonB	outer membrane receptor-mediated transport energizer protein TonB	2	-3.61059	0.389971
AAJU02000013.1-46872-cusC	cusC	cation efflux system protein CusC	11	-0.222505	0.390072
AAJU02000002.1-249688-EcF11_5209	EcF11_5209	conserved hypothetical protein	2	0.576395	0.390147
AAJU02000010.1-60627-EcF11_4682	EcF11_4682	aromatic-amino-acid aminotransferase	15	1.12597	0.390464
AAJU02000002.1-90485-uhpT	uhpT	hexose phosphate transport protein	32	0.592144	0.39065
AAJU02000001.1-152672-wcaD	wcaD	colanic acid polymerase WcaD	2	-2.79447	0.391081
AAJU02000006.1-154025-gloB	gloB	hydroxyacylglutathione hydrolase	7	1.53551	0.39113
AAJU02000010.1-29032-lysC	lysC	aspartokinase III, lysine-sensitive	17	1.36403	0.391401
AAJU02000001.1-267281-EcF11_1111	EcF11_1111	putative membrane protein	7	-1.85499	0.391732
AAJU02000005.1-65257-EcF11_3494	EcF11_3494	conserved hypothetical protein	18	-0.0668066	0.391896
AAJU02000005.1-42122-EcF11_3470	EcF11_3470	conserved hypothetical protein	4	-0.502134	0.392478
AAJU02000031.1-5219-EcF11_0044	EcF11_0044	competence protein ComEA	6	-1.02565	0.392667
AAJU02000018.1-79367-EcF11_1687	EcF11_1687	conserved hypothetical protein	3	-0.626955	0.392844
AAJU02000002.1-187882-EcF11_5150	EcF11_5150	auxiliary transport protein, membrane fusion protein (MFP) family	25	0.531013	0.393239
AAJU02000009.1-101041-trmB	trmB	tRNA (guanine-N(7)-)-methyltransferase	6	-1.20393	0.393328
AAJU02000002.1-307775-EcF11_5259	EcF11_5259	conserved hypothetical protein	6	0.214617	0.393357
AAJU02000016.1-6060-EcF11_2438	EcF11_2438	phage terminase small subunit	11	-1.22707	0.393462
AAJU02000009.1-79108-EcF11_1445	EcF11_1445	transport activator	14	1.32499	0.394218
AAJU02000017.1-59091-EcF11_2981	EcF11_2981	PTS system, fructose family, IIB component	13	0.220441	0.394588
AAJU02000047.1-12000-thiG	thiG	thiazole biosynthesis protein ThiG	11	-0.105111	0.394944
AAJU02000002.1-300456-EcF11_5252	EcF11_5252	outer membrane lipoprotein, Slp family	9	-0.0131083	0.395804
AAJU02000020.1-52569-EcF11_4937	EcF11_4937	conserved hypothetical protein	8	-0.218018	0.395887
AAJU02000013.1-111215-rlpA	rlpA	rare lipoprotein A	6	-0.481524	0.396082
AAJU02000062.1-5124-EcF11_2181	EcF11_2181	transcriptional regulator, LysR family	3	-0.527826	0.396554
AAJU02000024.1-922-EcF11_0524	EcF11_0524	integral membrane protein, TerC family	7	0.384097	0.396906
AAJU02000020.1-69481-EcF11_4954	EcF11_4954	putative cytochrome C-type biogenesis protein	25	-0.418451	0.397908
AAJU02000002.1-274062-EcF11_5226	EcF11_5226	transcriptional regulator, LuxR family	10	0.370823	0.398089
AAJU02000029.1-26343-EcF11_4575	EcF11_4575	conserved hypothetical protein	6	-0.00937751	0.398097
AAJU02000024.1-14987-EcF11_0539	EcF11_0539	acetyl-CoA acetyltransferase	13	-0.649228	0.399839
AAJU02000046.1-24005-EcF11_2553	EcF11_2553	Unknown	2	0.894095	0.39986
AAJU02000006.1-62235-ascF	ascF	PTS system, arbutin-, cellobiose-, and salicin-specific, EIIBC component	13	1.23869	0.399916
AAJU02000014.1-10183-hyaC	hyaC	Ni/Fe-hydrogenase 1 B-type cytochrome subunit HyaC	6	-0.808886	0.400113
AAJU02000001.1-460431-EcF11_1294	EcF11_1294	conserved hypothetical protein	4	-0.0577517	0.400291
AAJU02000012.1-62703-EcF11_3731	EcF11_3731	putative endoribonuclease L-PSP	7	0.442272	0.400698
AAJU02000001.1-147088-wcaI	wcaI	colanic acid biosynthesis glycosyl transferase WcaI	5	-0.0791136	0.401685
AAJU02000002.1-313380-EcF11_5264	EcF11_5264	conserved hypothetical protein	19	-0.0219765	0.401917
AAJU02000002.1-267714-EcF11_5221	EcF11_5221	AsmA family protein	23	0.636646	0.401995
AAJU02000007.1-35637-EcF11_3941	EcF11_3941	Auf fimbriae major subunit AufA	11	0.552387	0.402698
AAJU02000027.1-60539-uidC	uidC	membrane-associated protein UidC	3	-2.51781	0.403084
AAJU02000034.1-32852-EcF11_2839	EcF11_2839	quinone oxidoreductase, YhdH family	11	0.0724803	0.403141
AAJU02000007.1-51826-rtcA	rtcA	RNA 3'-terminal phosphate cyclase	13	-0.197286	0.403261
AAJU02000009.1-34484-EcF11_1394	EcF11_1394	conserved hypothetical protein	2	-1.34673	0.403394
AAJU02000012.1-72110-EcF11_3742	EcF11_3742	conserved hypothetical protein	5	-0.320505	0.403594
AAJU02000026.1-32027-EcF11_2392	EcF11_2392	conserved hypothetical protein	2	2.3641	0.403659
AAJU02000003.1-100422-dsdA	dsdA	D-serine ammonia-lyase	3	2.6112	0.403764
AAJU02000007.1-18708-gntK	gntK	thermoresistant gluconokinase	3	-3.55795	0.403968
AAJU02000002.1-74010-ibpB	ibpB	small heat shock protein IbpB	10	0.203786	0.404306
AAJU02000029.1-7706-codB	codB	cytosine permease	10	1.60002	0.404495
AAJU02000017.1-56019-EcF11_2978	EcF11_2978	formate C-acetyltransferase 2	43	0.716489	0.404549
AAJU02000002.1-195808-araD	araD	L-ribulose-5-phosphate 4-epimerase	11	0.558948	0.405083
AAJU02000020.1-57094-bcp	bcp	peroxiredoxin	4	-1.39608	0.405196
AAJU02000038.1-39289-EcF11_4815	EcF11_4815	DNA polymerase	22	0.0582107	0.405735
AAJU02000013.1-22362-EcF11_0121	EcF11_0121	bacterial FdrA protein	8	0.177395	0.405796
AAJU02000006.1-26530-nrdF	nrdF	ribonucleoside-diphosphate reductase, beta subunit	13	-0.223042	0.405848
AAJU02000003.1-262086-EcF11_0850	EcF11_0850	Unknown	4	-0.30012	0.406043
AAJU02000037.1-9589-EcF11_1772	EcF11_1772	dihydrodipicolinate synthase	4	-1.45663	0.406505
AAJU02000030.1-7964-EcF11_1999	EcF11_1999	suppressor for copper-sensitivity D	8	-0.540926	0.406801
AAJU02000003.1-75073-EcF11_0672	EcF11_0672	conserved domain protein	9	-0.583396	0.406857
AAJU02000020.1-28291-eutN	eutN	ethanolamine utilization protein	2	-1.24215	0.407025
AAJU02000002.1-65818-dgoR_2	dgoR_2	galactonate operon transcriptional repressor	6	0.906742	0.407566
AAJU02000047.1-16862-nudC	nudC	NADH pyrophosphatase	10	0.954121	0.40861
AAJU02000030.1-11661-EcF11_2003	EcF11_2003	RepB	7	0.547671	0.409116
AAJU02000008.1-28325-EcF11_4398	EcF11_4398	conserved hypothetical protein	3	-5.47369	0.40927
AAJU02000005.1-175131-EcF11_3602	EcF11_3602	S-fimbrial adhesin protein SfaG	3	-1.0075	0.409501
AAJU02000012.1-71742-EcF11_3741	EcF11_3741	conserved hypothetical protein	7	-1.04824	0.40961
AAJU02000034.1-45131-tldD	tldD	protein TldD	19	-0.324091	0.409626
AAJU02000045.1-17898-EcF11_4306	EcF11_4306	Unknown	5	1.45901	0.410155
AAJU02000027.1-40200-tppB	tppB	tripeptide permease TppB	3	-0.728316	0.410254
AAJU02000006.1-132535-EcF11_3188	EcF11_3188	type VI secretion system lysozyme-related protein	9	0.504427	0.410536
AAJU02000001.1-22258-EcF11_0893	EcF11_0893	amino acid adenylation	14	-0.47969	0.411386
AAJU02000029.1-50328-EcF11_4596	EcF11_4596	putative membrane protein	2	0.466209	0.411411
AAJU02000003.1-17864-EcF11_0606	EcF11_0606	conserved hypothetical protein	4	-0.449658	0.412221
AAJU02000033.1-57552-EcF11_1571	EcF11_1571	conserved hypothetical protein	6	0.651605	0.412331
AAJU02000055.1-7143-EcF11_2873	EcF11_2873	sodium/calcium exchanger protein	26	0.465773	0.412401
AAJU02000041.1-10791-fixX	fixX	ferredoxin homolog FixX	2	-1.24569	0.412468
AAJU02000003.1-247265-EcF11_0836	EcF11_0836	putative transcriptional regulator	2	-1.21794	0.41251
AAJU02000045.1-5185-EcF11_4293	EcF11_4293	conserved hypothetical protein	5	-1.62034	0.412591
AAJU02000003.1-238778-EcF11_0828	EcF11_0828	outer membrane protein, OMP85 family	23	0.411049	0.412811
AAJU02000001.1-75267-EcF11_0929	EcF11_0929	Unknown	2	0.135979	0.412917
AAJU02000037.1-21299-asnB	asnB	asparagine synthase	21	-0.580974	0.413134
AAJU02000001.1-76195-EcF11_0931	EcF11_0931	conserved hypothetical protein	3	-3.59813	0.413178
AAJU02000025.1-61777-EcF11_3426	EcF11_3426	flagellin	11	-0.831043	0.413625
AAJU02000005.1-64495-gcvA	gcvA	Unknown	3	-0.907724	0.41436
AAJU02000023.1-43648-EcF11_4255	EcF11_4255	hypothetical protein	5	0.676666	0.414536
AAJU02000006.1-159068-dkgB	dkgB	2,5-didehydrogluconate reductase B	5	-1.50217	0.414553
AAJU02000006.1-50349-srlD	srlD	sorbitol-6-phosphate 2-dehydrogenase	6	-0.261877	0.414878
AAJU02000010.1-9433-aceA	aceA	isocitrate lyase	19	0.0507912	0.414916
AAJU02000058.1-5994-EcF11_2345	EcF11_2345	hypothetical protein	10	0.642309	0.414967
AAJU02000033.1-14179-EcF11_1534	EcF11_1534	oligosaccharide:H+ symporter	9	-2.51966	0.41525
AAJU02000020.1-57838-EcF11_4943	EcF11_4943	putative permease, PerM family	6	-0.24328	0.415309
AAJU02000024.1-27873-EcF11_0549	EcF11_0549	M20/DapE family protein YgeY	19	0.122253	0.416644
AAJU02000016.1-51456-EcF11_2486	EcF11_2486	putative sugar ABC transporter, ATP-binding protein	10	0.548203	0.417124
AAJU02000009.1-89217-EcF11_1455	EcF11_1455	putative cyclic diguanylate phosphodiesterase (EAL) domain	3	-0.672744	0.417233
AAJU02000020.1-56744-gcvR	gcvR	glycine cleavage system transcriptional repressor	5	-2.11869	0.417377
AAJU02000023.1-31314-EcF11_4242	EcF11_4242	Unknown	4	0.66212	0.417645
AAJU02000035.1-31632-EcF11_3264	EcF11_3264	oxidoreductase, zinc-binding dehydrogenase family	12	0.164828	0.417866
AAJU02000049.1-16195-EcF11_2209	EcF11_2209	ISPsy3, transposase	4	-0.031411	0.417991
AAJU02000003.1-32577-EcF11_0616	EcF11_0616	putative 2-hydroxyglutaryl-CoA dehydratase, D-component	18	-0.319622	0.418716
AAJU02000001.1-439496-hisP	hisP	histidine ABC transporter, ATP-binding protein	3	-0.98914	0.418802
AAJU02000006.1-18853-EcF11_3063	EcF11_3063	putative inner membrane protein	3	0.453944	0.418961
AAJU02000013.1-97373-citE	citE	citrate (pro-3S)-lyase, beta subunit	2	1.59583	0.419046
AAJU02000002.1-221921-EcF11_5180	EcF11_5180	conserved hypothetical protein	6	0.71353	0.419431
AAJU02000012.1-79807-EcF11_3751	EcF11_3751	putative minor pilin protein	24	0.0122552	0.419809
AAJU02000021.1-48684-pykA	pykA	pyruvate kinase II	2	-3.26777	0.419907
AAJU02000014.1-14214-appB	appB	cytochrome bd-II oxidase, subunit II	2	2.67042	0.420109
AAJU02000003.1-243170-EcF11_0832	EcF11_0832	conserved hypothetical protein	4	-1.52243	0.42032
AAJU02000006.1-142593-EcF11_3196	EcF11_3196	type VI secretion-associated protein, VC_A0118 family	2	-1.46714	0.420468
AAJU02000003.1-223859-cybC	cybC	soluble cytochrome b562	2	0.638877	0.420882
AAJU02000009.1-21966-gspH	gspH	general secretion pathway protein GspH	7	-1.15627	0.420888
AAJU02000010.1-8052-aceB	aceB	malate synthase A	11	0.244297	0.42106
AAJU02000009.1-42405-kpsE	kpsE	polysialic acid capsule export inner-membrane protein KpsE	15	0.350721	0.421739
AAJU02000012.1-111406-mug	mug	G/U mismatch-specific DNA glycosylase	6	-0.00532435	0.421895
AAJU02000010.1-44050-EcF11_4663	EcF11_4663	Unknown	3	1.88119	0.422139
AAJU02000020.1-73060-EcF11_4958	EcF11_4958	conserved hypothetical protein	4	-2.46756	0.422187
AAJU02000047.1-14420-thiC	thiC	thiamine biosynthesis protein ThiC	28	0.301959	0.42283
AAJU02000023.1-29708-EcF11_4240	EcF11_4240	protein smp precursor	8	0.322355	0.422845
AAJU02000002.1-233183-EcF11_5193	EcF11_5193	conserved hypothetical protein	16	0.109737	0.423347
AAJU02000002.1-282774-mdtF	mdtF	multidrug resistance protein MdtF	51	0.423859	0.423588
AAJU02000041.1-16263-caiA	caiA	crotonobetainyl-CoA dehydrogenase	12	-0.304168	0.424014
AAJU02000014.1-32371-wrbA	wrbA	NAD(P)H:quinone oxidoreductase, type IV	2	-2.35739	0.424152
AAJU02000020.1-77080-xseA	xseA	Unknown	3	-4.04838	0.424332
AAJU02000033.1-46986-fryC	fryC	PTS system, fructose-like, IIC component	10	-0.171146	0.424787
AAJU02000030.1-41133-EcF11_2032	EcF11_2032	Unknown	2	-2.16593	0.425558
AAJU02000048.1-3046-arcD	arcD	arginine/ornithine antiporter	2	-1.21422	0.426126
AAJU02000032.1-50584-EcF11_1345	EcF11_1345	conserved hypothetical protein	3	-2.26721	0.426322
AAJU02000004.1-26436-umuC	umuC	protein UmuC	4	-0.291318	0.426328
AAJU02000006.1-148444-EcF11_3199	EcF11_3199	ImpA domain protein	15	0.447411	0.426704
AAJU02000009.1-139653-EcF11_1509	EcF11_1509	conserved hypothetical protein	12	-0.409048	0.427357
AAJU02000003.1-96670-EcF11_0695	EcF11_0695	quaternary ammonium compound-resistance protein QacE	3	0.329886	0.427533
AAJU02000002.1-271474-EcF11_5223	EcF11_5223	putative ribonuclease	9	0.0698376	0.427836
AAJU02000017.1-9627-cpxR	cpxR	transcriptional regulatory protein CpxR	6	-0.772698	0.428351
AAJU02000009.1-50671-flu1	flu1	antigen 43	26	-0.227895	0.42849
AAJU02000058.1-8637-EcF11_2347	EcF11_2347	phage integrase	13	-0.38686	0.428641
AAJU02000019.1-47828-narZ	narZ	nitrate reductase 2, alpha subunit	5	-0.505164	0.429828
AAJU02000023.1-42028-prfC	prfC	peptide chain release factor 3	19	0.0289537	0.430088
AAJU02000002.1-182695-mtlR	mtlR	mannitol operon repressor	3	-0.0792074	0.430129
AAJU02000026.1-57744-ampC	ampC	beta-lactamase precursor	22	0.227464	0.430204
AAJU02000024.1-38200-ssnA	ssnA	amidohydrolase family protein SsnA	19	0.303293	0.430666
AAJU02000001.1-394392-EcF11_1229	EcF11_1229	putative membrane protein	2	2.60346	0.430697
AAJU02000036.1-39983-EcF11_2300	EcF11_2300	type VI secretion system effector, Hcp1 family	9	0.274999	0.43121
AAJU02000016.1-31165-yhfB	yhfB	HAD hydrolase YhfB	12	-1.10928	0.431934
AAJU02000004.1-22396-EcF11_0273	EcF11_0273	putative fels-1 Prophage Protein	2	-3.99618	0.43241
AAJU02000015.1-45062-fitB	fitB	iron ABC transporter, ATP binding protein FitB	9	0.0117503	0.432639
AAJU02000016.1-13042-EcF11_2445	EcF11_2445	hypothetical bacteriophage protein	3	0.315868	0.433105
AAJU02000006.1-20992-EcF11_3067	EcF11_3067	conserved hypothetical protein	5	-0.0449486	0.433249
AAJU02000005.1-120597-EcF11_3547	EcF11_3547	pyridine nucleotide-disulphide oxidoreductase family protein	17	-0.0206272	0.433258
AAJU02000005.1-217181-EcF11_3643	EcF11_3643	conserved hypothetical protein	2	-0.781822	0.433675
AAJU02000014.1-3778-EcF11_1831	EcF11_1831	conserved hypothetical protein	3	-2.04705	0.43381
AAJU02000005.1-5130-ppdA	ppdA	prepilin peptidase-dependent protein A	4	0.903211	0.433951
AAJU02000028.1-1794-EcF11_1693	EcF11_1693	Unknown	9	-0.554605	0.43396
AAJU02000013.1-71529-EcF11_0166	EcF11_0166	siderophore transporter	9	-0.31599	0.435248
AAJU02000009.1-83757-EcF11_1450	EcF11_1450	fimbrial usher protein	24	0.180073	0.435265
AAJU02000036.1-18379-EcF11_2279	EcF11_2279	transcriptional regulator, IclR family	21	1.14351	0.435608
AAJU02000004.1-125274-btuR	btuR	cob(I)yrinic acid a,c-diamide adenosyltransferase	4	-0.436881	0.436251
AAJU02000067.1-1223-fabF	fabF	3-oxoacyl-[acyl-carrier-protein] synthase II	2	-2.06299	0.43638
AAJU02000054.1-13096-rsmB	rsmB	ribosomal RNA small subunit methyltransferase B	3	-3.60921	0.436437
AAJU02000005.1-26760-EcF11_3459	EcF11_3459	D-isomer specific 2-hydroxyacid dehydrogenase family protein	5	-0.821651	0.436572
AAJU02000003.1-82599-EcF11_0680	EcF11_0680	IS1203 transposase orfB	23	0.367281	0.43729
AAJU02000025.1-66668-EcF11_3432	EcF11_3432	L-cystine ABC transporter, permease protein	2	1.58232	0.437316
AAJU02000005.1-160972-EcF11_3584	EcF11_3584	Unknown	8	1.18259	0.437386
AAJU02000032.1-9106-EcF11_1309	EcF11_1309	conserved hypothetical protein	2	-1.66171	0.43777
AAJU02000005.1-75682-sdaB	sdaB	L-serine ammonia-lyase 2	14	0.0475838	0.438239
AAJU02000002.1-85318-ilvN	ilvN	acetolactate synthase, isozyme I, small subunit	3	-2.71549	0.438254
AAJU02000038.1-17158-EcF11_4791	EcF11_4791	translocator protein, LysE family	2	-2.00164	0.438754
AAJU02000009.1-82362-EcF11_1448	EcF11_1448	PixA protein	7	-0.31012	0.438767
AAJU02000005.1-168393-EcF11_3594	EcF11_3594	Unknown	5	0.530584	0.438949
AAJU02000036.1-31679-EcF11_2293	EcF11_2293	conserved hypothetical protein	11	1.08836	0.439554
AAJU02000003.1-225514-yjgA	yjgA	YjgA protein	5	1.18017	0.439637
AAJU02000019.1-21040-pqqL	pqqL	peptidase, M16B family	6	-2.45152	0.439661
AAJU02000015.1-89259-gsp	gsp	glutathionylspermidine amidase/glutathionylspermidine synthase	26	-0.360342	0.440041
AAJU02000024.1-62476-bglA	bglA	6-phospho-beta-glucosidase BglA	21	0.98385	0.440303
AAJU02000015.1-4497-ttdR	ttdR	HTH-type transcriptional activator TtdR	7	1.50369	0.440383
AAJU02000006.1-74265-hypB	hypB	hydrogenase isoenzymes nickel incorporation protein HypB	5	-1.1774	0.440464
AAJU02000005.1-116692-EcF11_3542	EcF11_3542	major facilitator family transporter	13	0.77284	0.440535
AAJU02000019.1-39370-fdnG	fdnG	Unknown	3	-1.05564	0.440594
AAJU02000002.1-202469-EcF11_5163	EcF11_5163	YiaX1	9	1.06014	0.440842
AAJU02000005.1-208431-EcF11_3634	EcF11_3634	amino acid permease	4	0.379543	0.440999
AAJU02000015.1-51630-EcF11_2119	EcF11_2119	conserved hypothetical protein	2	-2.02951	0.441307
AAJU02000037.1-1187-EcF11_1764	EcF11_1764	putative lipoprotein	3	-1.329	0.441552
AAJU02000032.1-10753-EcF11_1310	EcF11_1310	transporter, small conductance mechanosensitive ion channel (MscS) family	8	0.221531	0.44161
AAJU02000012.1-24579-EcF11_3689	EcF11_3689	peptidase, U32 family	25	0.00398062	0.442077
AAJU02000014.1-18831-EcF11_1848	EcF11_1848	4Fe-4S binding domain protein	2	-1.86881	0.442082
AAJU02000033.1-30232-EcF11_1546	EcF11_1546	thiamine pyrophosphate-dependent enzyme	13	-0.69716	0.442222
AAJU02000023.1-72122-EcF11_4284	EcF11_4284	hypothetical protein	7	-0.267477	0.442376
AAJU02000003.1-12543-EcF11_0603	EcF11_0603	trap dicarboxylate transporter, dctm subunit	12	-0.842826	0.444322
AAJU02000002.1-206612-EcF11_5168	EcF11_5168	putative valine--pyruvate aminotransferase	26	0.69356	0.444383
AAJU02000004.1-188425-EcF11_0440	EcF11_0440	transcriptional regulator, LysR family	4	-1.62746	0.444532
AAJU02000030.1-1671-EcF11_1992	EcF11_1992	membrane protein	11	-0.283648	0.44455
AAJU02000016.1-24331-EcF11_2461	EcF11_2461	putative bacteriophage protein	18	-0.118766	0.444635
AAJU02000018.1-67860-EcF11_1676	EcF11_1676	conserved hypothetical protein	4	-0.865642	0.44508
AAJU02000003.1-132682-EcF11_0727	EcF11_0727	conserved hypothetical protein	5	-0.0163407	0.445289
AAJU02000015.1-23165-EcF11_2090	EcF11_2090	thioredoxin, DsbA family	4	1.33422	0.445551
AAJU02000001.1-211948-EcF11_1061	EcF11_1061	conserved hypothetical protein	3	1.43979	0.445822
AAJU02000014.1-19546-torS	torS	Unknown	4	-0.201373	0.445862
AAJU02000029.1-28363-EcF11_4578	EcF11_4578	transcriptional regulator, LysR family	10	0.00923442	0.445948
AAJU02000033.1-49608-EcF11_1562	EcF11_1562	chloride transporter, chloride channel (ClC) family	13	0.221078	0.447766
AAJU02000015.1-9773-EcF11_2076	EcF11_2076	hypothetical protein	2	-2.71293	0.44792
AAJU02000017.1-77129-EcF11_2994	EcF11_2994	major facilitator superfamily	22	0.526344	0.448052
AAJU02000003.1-69550-EcF11_0664	EcF11_0664	conserved hypothetical protein	10	0.00791877	0.448144
AAJU02000006.1-48283-srlA	srlA	PTS system, glucitol/sorbitol-specific, IIC component	5	0.154962	0.448205
AAJU02000001.1-158521-EcF11_1012	EcF11_1012	polysaccharide biosynthesis/export protein	5	-0.586101	0.448243
AAJU02000066.1-3998-EcF11_3786	EcF11_3786	putative membrane protein	2	-3.41098	0.448304
AAJU02000003.1-253039-EcF11_0843	EcF11_0843	opacity-associated family protein	7	1.66983	0.448324
AAJU02000055.1-9116-EcF11_2875	EcF11_2875	toluene ABC transporter, permease protein	9	-0.0843338	0.448671
AAJU02000006.1-16862-csiR	csiR	gab operon transcriptional repressor CsiR	6	-0.113806	0.449145
AAJU02000047.1-20843-EcF11_1600	EcF11_1600	conserved hypothetical protein	7	0.0137865	0.449671
AAJU02000017.1-3231-rhaR	rhaR	transcriptional activator RhaR	14	-0.540348	0.449985
AAJU02000015.1-93859-EcF11_2163	EcF11_2163	putative lipoprotein	7	0.135391	0.450441
AAJU02000006.1-33861-mprA	mprA	transcriptional repressor MprA	5	0.472861	0.450773
AAJU02000004.1-82171-narI	narI	respiratory nitrate reductase 1, gamma subunit	2	-4.00101	0.451525
AAJU02000013.1-5784-selU	selU	tRNA 2-selenouridine synthase	7	0.598952	0.451801
AAJU02000005.1-86383-EcF11_3516	EcF11_3516	glucarate dehydratase	13	-1.10696	0.452525
AAJU02000039.1-30292-kdpA	kdpA	K+-transporting ATPase, A subunit	10	-1.50781	0.453607
AAJU02000003.1-207828-argF	argF	ornithine carbamoyltransferase	10	-0.441153	0.454484
AAJU02000014.1-58360-EcF11_1882	EcF11_1882	inner membrane protein YcdT	3	0.737021	0.454705
AAJU02000001.1-396318-menC	menC	o-succinylbenzoic acid (OSB) synthetase	8	-1.64447	0.454977
AAJU02000049.1-12853-EcF11_2205	EcF11_2205	IS629, transposase orfB	4	-0.414545	0.455052
AAJU02000003.1-130510-EcF11_0724	EcF11_0724	alkaline phosphatase synthesis transcriptional regulatory proteinphoP	9	1.58776	0.456154
AAJU02000008.1-71537-ynjC	ynjC	ABC transporter, permease protein	3	-0.4899	0.456204
AAJU02000024.1-3533-lplT	lplT	lysophospholipid transporter	14	-0.121607	0.456647
AAJU02000047.1-21621-EcF11_1602	EcF11_1602	hypothetical protein	3	-2.3726	0.456652
AAJU02000033.1-16409-EcF11_1536	EcF11_1536	sucrose-6-phosphate hydrolase	13	-0.885417	0.456965
AAJU02000012.1-27433-EcF11_3693	EcF11_3693	acetyltransferase, GNAT family	6	0.353142	0.457109
AAJU02000002.1-240411-dppB	dppB	dipeptide ABC transporter, permease protein DppB	11	0.398553	0.457118
AAJU02000075.1-1576-EcF11_4091	EcF11_4091	putative ATP-dependent RNA helicase RhlE	9	-0.420604	0.457437
AAJU02000024.1-34892-EcF11_0555	EcF11_0555	oxidoreductase, pyridine nucleotide-disulfide family	46	0.134597	0.457803
AAJU02000033.1-20969-emrY	emrY	multidrug resistance protein Y	10	-0.671205	0.458007
AAJU02000002.1-119505-EcF11_5083	EcF11_5083	pts system fructose-specific eiibc component	8	-0.263838	0.45807
AAJU02000001.1-391979-EcF11_1225	EcF11_1225	polysaccharide deacetylase domain protein	4	-0.770581	0.458315
AAJU02000025.1-588-EcF11_3357	EcF11_3357	H-NS histone family	2	-2.88067	0.458412
AAJU02000006.1-159813-EcF11_3212	EcF11_3212	Unknown	2	-4.8738	0.459103
AAJU02000003.1-64502-EcF11_0654	EcF11_0654	conserved hypothetical protein	2	3.89551	0.459212
AAJU02000026.1-59762-frdB	frdB	fumarate reductase, iron-sulfur protein	14	0.961408	0.459221
AAJU02000002.1-3347-rbsK	rbsK	ribokinase	18	0.515838	0.459443
AAJU02000013.1-7010-EcF11_0108	EcF11_0108	transcriptional regulator, LysR family	4	-2.7793	0.459599
AAJU02000005.1-29701-EcF11_3463	EcF11_3463	type VI secretion protein, family	8	-0.0577529	0.459912
AAJU02000004.1-56362-EcF11_0308	EcF11_0308	conserved hypothetical protein	2	-4.86575	0.460064
AAJU02000004.1-231745-EcF11_0479	EcF11_0479	Unknown	2	1.95548	0.460456
AAJU02000033.1-36105-EcF11_1550	EcF11_1550	lipid A biosynthesis lauroyl acyltransferase family protein	10	0.532629	0.460575
AAJU02000013.1-77805-entA	entA	2,3-dihydro-2,3-dihydroxybenzoate dehydrogenase	4	0.47826	0.460929
AAJU02000010.1-10725-aceK	aceK	isocitrate dehydrogenase kinase/phosphatase	27	0.463112	0.460995
AAJU02000004.1-44376-EcF11_0297	EcF11_0297	iron(III) ABC transporter, permease protein	3	-2.48073	0.461649
AAJU02000007.1-764-livH	livH	high-affinity branched-chain amino acid transport system permease protein livH	3	-0.0348179	0.461787
AAJU02000001.1-398630-EcF11_1233	EcF11_1233	hydrolase, alpha/beta fold family	6	-0.165938	0.461873
AAJU02000005.1-52111-EcF11_3476	EcF11_3476	conserved hypothetical protein	7	-1.08194	0.462518
AAJU02000004.1-5105-sitC_2	sitC_2	iron/manganese transport system inner membrane protein SitC	2	3.73076	0.462526
AAJU02000040.1-2895-amn	amn	AMP nucleosidase	6	0.339689	0.46257
AAJU02000005.1-6352-EcF11_3445	EcF11_3445	conserved hypothetical protein	5	0.0333287	0.462642
AAJU02000002.1-111030-EcF11_5074	EcF11_5074	integrase	25	0.99954	0.462776
AAJU02000035.1-6718-EcF11_3239	EcF11_3239	conserved hypothetical protein	3	0.547154	0.46396
AAJU02000006.1-120206-EcF11_3176	EcF11_3176	Inhibitor of vertebrate lysozyme	7	-0.441512	0.463985
AAJU02000010.1-76830-EcF11_4695	EcF11_4695	conserved hypothetical protein	7	-1.46659	0.464071
AAJU02000031.1-36200-recR	recR	recombination protein RecR	2	1.62806	0.464332
AAJU02000026.1-57195-blc	blc	outer membrane lipoprotein Blc	13	0.426172	0.464594
AAJU02000012.1-70168-EcF11_3739	EcF11_3739	conserved hypothetical protein	20	0.477373	0.464773
AAJU02000034.1-33944-EcF11_2840	EcF11_2840	cyclic diguanylate phosphodiesterase (EAL) domain	43	0.191832	0.465017
AAJU02000001.1-59215-EcF11_0913	EcF11_0913	putative TonB-dependent receptor	7	-1.47684	0.465049
AAJU02000015.1-20404-EcF11_2086	EcF11_2086	conserved hypothetical protein	2	1.65902	0.465264
AAJU02000037.1-43226-cobC	cobC	alpha-ribazole phosphatase	9	-1.87641	0.465381
AAJU02000010.1-53151-EcF11_4674	EcF11_4674	tRNA-dihydrouridine synthase A	18	0.385219	0.466479
AAJU02000002.1-160129-kbl	kbl	2-amino-3-ketobutyrate coenzyme A ligase	15	0.432574	0.46707
AAJU02000004.1-74447-narK	narK	nitrite extrusion protein 1	4	-1.66239	0.467734
AAJU02000005.1-140767-EcF11_3570	EcF11_3570	inner membrane permease YgbN	15	0.67003	0.467738
AAJU02000001.1-156173-wzc	wzc	tyrosine-protein kinase wzc	13	1.1035	0.467843
AAJU02000005.1-69140-fucI	fucI	L-fucose isomerase	13	0.330481	0.468296
AAJU02000001.1-173104-EcF11_1022	EcF11_1022	Unknown	8	0.69635	0.468766
AAJU02000020.1-18480-EcF11_4908	EcF11_4908	putative ethanolamine utilization protein EutK	2	-0.318962	0.469461
AAJU02000006.1-75172-hypC2	hypC2	hydrogenase assembly chaperone HypC/HupF	2	-0.928786	0.469557
AAJU02000006.1-135836-EcF11_3191	EcF11_3191	type VI secretion system FHA domain protein	9	-0.286266	0.469757
AAJU02000007.1-122331-kefG	kefG	glutathione-regulated potassium-efflux system ancillary protein kefG	12	0.0907646	0.470114
AAJU02000020.1-27457-eutE	eutE	ethanolamine utilization protein EutE	7	0.0755597	0.470223
AAJU02000052.1-7595-EcF11_4074	EcF11_4074	conserved hypothetical protein	7	-0.318421	0.470453
AAJU02000014.1-76034-mdtG	mdtG	multidrug resistance protein MdtG	2	-3.35788	0.470583
AAJU02000025.1-37786-EcF11_3398	EcF11_3398	conserved hypothetical protein	2	1.02697	0.470678
AAJU02000004.1-52328-dhaR	dhaR	PTS-dependent dihydroxyacetone kinase operon regulatory protein DhaR	5	-0.803919	0.470802
AAJU02000002.1-138762-EcF11_5101	EcF11_5101	conserved hypothetical protein	6	-1.45301	0.471629
AAJU02000002.1-227846-tkrA	tkrA	2-ketogluconate reductase	10	-0.929223	0.472641
AAJU02000028.1-25000-aroM	aroM	AroM protein	8	0.566406	0.472935
AAJU02000012.1-92891-EcF11_3762	EcF11_3762	conserved hypothetical protein	7	0.0743463	0.473103
AAJU02000003.1-95930-EcF11_0694	EcF11_0694	conserved hypothetical protein	11	0.647804	0.47341
AAJU02000007.1-103957-EcF11_4008	EcF11_4008	putative lipoprotein	2	1.44255	0.473869
AAJU02000014.1-69975-EcF11_1902	EcF11_1902	hypothetical protein	2	-1.54199	0.474117
AAJU02000036.1-21983-EcF11_2283	EcF11_2283	hypothetical protein	6	1.0784	0.474329
AAJU02000004.1-72174-narX	narX	nitrate/nitrite sensor protein NarX	5	0.236653	0.474796
AAJU02000035.1-41894-EcF11_3275	EcF11_3275	ribbon-helix-helix protein, copG family	2	1.61368	0.474849
AAJU02000068.1-2346-EcF11_4318	EcF11_4318	conserved hypothetical protein	19	0.244789	0.47503
AAJU02000051.1-1939-EcF11_0014	EcF11_0014	conserved hypothetical protein	2	-2.07582	0.475691
AAJU02000001.1-428913-EcF11_1262	EcF11_1262	Unknown	2	-2.16309	0.475698
AAJU02000046.1-4456-EcF11_2532	EcF11_2532	thioesterase family protein	10	0.705917	0.477043
AAJU02000001.1-258417-sanA	sanA	protein SanA	4	0.826796	0.477804
AAJU02000001.1-293386-EcF11_1137	EcF11_1137	CobW/P47K family protein	4	-1.68779	0.478045
AAJU02000051.1-14406-ccdB2	ccdB2	cytotoxic protein CcdB	3	-1.98621	0.478052
AAJU02000002.1-49226-EcF11_5009	EcF11_5009	low affinity tryptophan permease TnaB	20	1.03648	0.47889
AAJU02000020.1-26090-eutJ	eutJ	ethanolamine utilization protein EutJ	2	-4.25665	0.478905
AAJU02000002.1-114215-yicI	yicI	alpha-xylosidase	32	0.144687	0.479264
AAJU02000043.1-2995-zitB	zitB	zinc transporter ZitB	10	-0.195115	0.479367
AAJU02000044.1-19542-araC	araC	arabinose operon regulatory protein	3	-1.02857	0.479522
AAJU02000021.1-31216-torZ	torZ	trimethylamine N-oxide reductase III, subunit TorZ	13	-0.383046	0.479726
AAJU02000026.1-63713-EcF11_2425	EcF11_2425	amino acid permease family protein	27	0.458392	0.480163
AAJU02000003.1-90226-EcF11_0690	EcF11_0690	formate C-acetyltransferase	66	0.126818	0.480304
AAJU02000006.1-24401-nrdE	nrdE	ribonucleoside-diphosphate reductase, alpha subunit	29	0.247133	0.481189
AAJU02000028.1-20862-psiF	psiF	phosphate starvation-inducible protein PsiF	3	-1.85085	0.481248
AAJU02000019.1-49674-narW	narW	nitrate reductase molybdenum cofactor assembly chaperone 2	2	-3.65643	0.482045
AAJU02000036.1-29092-EcF11_2291	EcF11_2291	conserved hypothetical protein	13	1.17554	0.482405
AAJU02000071.1-958-rhaA	rhaA	L-rhamnose isomerase	14	-0.669185	0.482513
AAJU02000020.1-42457-narQ	narQ	nitrate/nitrite sensor histidine kinase NarQ	27	-0.0206298	0.482642
AAJU02000022.1-27056-potD	potD	spermidine/putrescine ABC transporter, periplasmic spermidine/putrescine-binding protein	3	-1.47018	0.48267
AAJU02000039.1-33979-kdpC	kdpC	K+-transporting ATPase, C subunit	5	-1.49591	0.482953
AAJU02000012.1-100813-ebgC	ebgC	evolved beta-galactosidase, beta subunit	3	0.156789	0.483848
AAJU02000009.1-47270-EcF11_1407	EcF11_1407	conserved hypothetical protein	5	-3.30516	0.484094
AAJU02000005.1-162726-EcF11_3586	EcF11_3586	ISEc16, orfB	2	1.23359	0.484715
AAJU02000004.1-183284-tyrR	tyrR	transcriptional regulatory protein TyrR	2	-5.46564	0.485769
AAJU02000024.1-52206-idi	idi	isopentenyl-diphosphate delta-isomerase, type 1	7	0.27039	0.485861
AAJU02000016.1-14464-EcF11_2448	EcF11_2448	putative bacteriophage protein	3	-0.658809	0.486317
AAJU02000016.1-27304-EcF11_2464	EcF11_2464	putative Tail fiber assembly protein homolog	6	-2.47491	0.486346
AAJU02000037.1-1793-EcF11_1765	EcF11_1765	outer membrane porin, OprD family	13	0.167133	0.486423
AAJU02000024.1-21538-xdhB	xdhB	xanthine dehydrogenase, FAD-binding subunit	16	-0.293647	0.486844
AAJU02000009.1-18574-gspE	gspE	general secretory pathway protein GspE	16	-0.515603	0.487354
AAJU02000032.1-50914-ybjI	ybjI	phosphatase YbjI	6	-0.212367	0.487748
AAJU02000001.1-177129-mdtB	mdtB	multidrug resistance protein MdtB	8	0.293981	0.488045
AAJU02000049.1-12446-EcF11_2204	EcF11_2204	hypothetical protein	6	-0.392518	0.488428
AAJU02000022.1-25745-EcF11_2725	EcF11_2725	putative membrane protein	2	0.715997	0.488559
AAJU02000015.1-45759-fitC	fitC	iron ABC transporter, permease protein FitC	14	0.991218	0.4893
AAJU02000023.1-905-EcF11_4211	EcF11_4211	conserved hypothetical protein	8	0.200144	0.489749
AAJU02000002.1-165795-gpmI	gpmI	2,3-bisphosphoglycerate-independent phosphoglycerate mutase	25	0.325863	0.48998
AAJU02000013.1-78360-EcF11_0172	EcF11_0172	putative esterase YbdB	3	0.49195	0.490151
AAJU02000031.1-57265-EcF11_0093	EcF11_0093	conserved hypothetical protein	4	-0.95921	0.490216
AAJU02000029.1-13149-prpC	prpC	2-methylcitrate synthase	6	-0.978294	0.490292
AAJU02000013.1-17636-EcF11_0117	EcF11_0117	glycerate kinase	4	-0.53742	0.490296
AAJU02000003.1-52522-EcF11_0640	EcF11_0640	type-1 fimbrial protein homolog	7	-0.261323	0.490326
AAJU02000031.1-15611-tesB	tesB	acyl-CoA thioesterase II	14	1.63388	0.491325
AAJU02000002.1-343145-livK	livK	high-affinity branched-chain amino acid ABC transporter, periplasmic leucine-specific-binding protein LivK	8	0.0532601	0.491457
AAJU02000030.1-12148-EcF11_2004	EcF11_2004	conserved hypothetical protein	11	-0.375666	0.491666
AAJU02000012.1-25764-EcF11_3690	EcF11_3690	peptidase, U32 family	12	0.166862	0.491746
AAJU02000018.1-79794-speE	speE	spermidine synthase	13	0.248145	0.491871
AAJU02000009.1-98985-EcF11_1462	EcF11_1462	conserved hypothetical protein	3	-0.869361	0.492428
AAJU02000008.1-4075-rrmA	rrmA	ribosomal RNA large subunit methyltransferase A	5	2.44518	0.49259
AAJU02000031.1-19973-EcF11_0060	EcF11_0060	conserved hypothetical protein	5	-0.67042	0.492641
AAJU02000003.1-216379-treR	treR	trehalose operon repressor	14	-0.0262825	0.492938
AAJU02000056.1-3820-moaA	moaA	molybdenum cofactor biosynthesis protein A	4	-0.972274	0.493627
AAJU02000005.1-80713-queF	queF	queuine synthase	15	0.256483	0.493868
AAJU02000012.1-50124-garP	garP	galactarate permease GarP	12	0.126868	0.494297
AAJU02000002.1-311485-pitA	pitA	low-affinity inorganic phosphate transporter 1	7	0.284508	0.494615
AAJU02000013.1-84315-EcF11_0178	EcF11_0178	phosphoadenosine phosphosulfate reductase family protein	13	-0.895351	0.495237
AAJU02000001.1-402168-EcF11_1236	EcF11_1236	conserved hypothetical protein	2	-2.74836	0.495286
AAJU02000038.1-37697-EcF11_4810	EcF11_4810	cytosine methylase	2	1.68274	0.495355
AAJU02000014.1-59878-EcF11_1886	EcF11_1886	PHP domain protein	8	0.00549001	0.495386
AAJU02000046.1-12681-EcF11_2541	EcF11_2541	HAD-superfamily hydrolase	8	-0.142921	0.495495
AAJU02000012.1-53935-garK	garK	glycerate kinase	15	0.298902	0.495526
AAJU02000002.1-105601-EcF11_5064	EcF11_5064	putative phage protein	5	-0.286661	0.495932
AAJU02000019.1-77918-EcF11_2654	EcF11_2654	Unknown	2	-3.56681	0.496327
AAJU02000033.1-12883-EcF11_1532	EcF11_1532	putative membrane protein	6	1.74757	0.496346
AAJU02000003.1-202791-EcF11_0796	EcF11_0796	conserved hypothetical protein	3	0.535251	0.4965
AAJU02000008.1-40117-EcF11_4409	EcF11_4409	oxidoreductase, aldo/keto reductase family	2	-0.245589	0.497274
AAJU02000024.1-47703-EcF11_0562	EcF11_0562	4Fe-4S binding protein	4	-0.759776	0.497598
AAJU02000058.1-15243-EcF11_2359	EcF11_2359	Unknown	4	-0.568096	0.497919
AAJU02000001.1-76950-EcF11_0932	EcF11_0932	hypothetical protein	6	-0.0580244	0.498577
AAJU02000013.1-34956-EcF11_0137	EcF11_0137	Unknown	2	-0.221888	0.498619
AAJU02000027.1-15790-cfa	cfa	cyclopropane-fatty-acyl-phospholipid synthase	2	1.57486	0.498957
AAJU02000033.1-40556-EcF11_1554	EcF11_1554	response regulator	7	1.07141	0.499122
AAJU02000036.1-19147-EcF11_2280	EcF11_2280	2-dehydro-3-deoxygalactonokinase	23	0.619383	0.49954
AAJU02000009.1-106096-rdgB	rdgB	non-canonical purine NTP pyrophosphatase, RdgB/HAM1 family	4	-1.63706	0.499904
AAJU02000004.1-15034-EcF11_0262	EcF11_0262	putative cyclic diguanylate phosphodiesterase (EAL) domain	2	-3.46351	0.500257
AAJU02000034.1-19761-panF	panF	sodium/pantothenate symporter	25	0.335134	0.500401
AAJU02000002.1-41227-EcF11_5000	EcF11_5000	Unknown	12	1.04348	0.500741
AAJU02000025.1-15380-EcF11_3376	EcF11_3376	prepilin-type N- cleavage/methylation domain protein	4	-0.500914	0.501032
AAJU02000005.1-138671-EcF11_3567	EcF11_3567	putative flavodoxin	2	-4.86694	0.501716
AAJU02000002.1-226700-EcF11_5186	EcF11_5186	hypothetical protein	2	0.412027	0.501937
AAJU02000026.1-33138-EcF11_2395	EcF11_2395	conserved hypothetical protein	3	-0.134437	0.501969
AAJU02000001.1-335008-yojN	yojN	sensor histidine kinase YojN	15	0.037832	0.50201
AAJU02000002.1-276713-EcF11_5229	EcF11_5229	di-haem cytochrome c peroxidase family protein	20	0.849475	0.502166
AAJU02000001.1-145442-cpsB	cpsB	mannose-1-phosphate guanylyltransferase	4	0.579713	0.502844
AAJU02000011.1-43797-EcF11_3838	EcF11_3838	hypothetical bacteriophage protein	3	0.240785	0.50295
AAJU02000058.1-13597-fhuF	fhuF	ferric iron reductase protein FhuF	8	0.407377	0.503081
AAJU02000001.1-93832-EcF11_0945	EcF11_0945	conserved hypothetical protein	8	0.416385	0.503214
AAJU02000001.1-254922-EcF11_1098	EcF11_1098	tRNA-dihydrouridine synthase C	6	0.958691	0.503311
AAJU02000032.1-22247-ybiS	ybiS	YbiS protein	6	-0.440562	0.503636
AAJU02000029.1-51153-EcF11_4597	EcF11_4597	oxidoreductase, aldo/keto reductase family	3	-0.0498221	0.503655
AAJU02000007.1-11691-EcF11_3922	EcF11_3922	hypothetical protein	4	-0.741457	0.50416
AAJU02000043.1-9006-galT	galT	galactose-1-phosphate uridylyltransferase	4	0.0534211	0.504188
AAJU02000011.1-116323-EcF11_3896	EcF11_3896	NADPH-dependent FMN reductase	2	1.06333	0.504213
AAJU02000022.1-64408-EcF11_2774	EcF11_2774	minor capsid protein C	2	-0.514946	0.504619
AAJU02000001.1-274065-EcF11_1118	EcF11_1118	transcriptional regulator, LysR family	6	0.468179	0.504906
AAJU02000002.1-220113-EcF11_5178	EcF11_5178	putative membrane protein	10	0.982583	0.505487
AAJU02000008.1-118855-aroH	aroH	3-deoxy-7-phosphoheptulonate synthase, Trp-sensitive	3	-0.791807	0.505656
AAJU02000002.1-199766-EcF11_5160	EcF11_5160	TRAP transporter solute receptor, DctP family	9	1.27124	0.505761
AAJU02000001.1-264875-mglB	mglB	galactose ABC transporter, periplasmic galactose-binding protein	6	-1.26111	0.505884
AAJU02000033.1-44665-EcF11_1557	EcF11_1557	aminopeptidase	3	-0.222635	0.506264
AAJU02000024.1-68629-EcF11_0583	EcF11_0583	putative membrane protein	2	-1.1981	0.506395
[truncated: 1,877 more rows]

## Sheet: Candidates
Contig	Locus	Annotation	Glu_IE	Glu_Med_FS	Glu_P	Muc_IE	Muc_Med_FS	Muc_P	Candidate_Group
AAJU02000014.1	agp	glucose-1-phosphatase	9	-2.53367	0.00552108	7	-1.04196	0.172947	Glucose
AAJU02000012.1	alx	protein Alx	12	-6.74932	1.40869e-06	4	-9.23581	0.12167	Glucose
AAJU02000005.1	amiC1	N-acetylmuramoyl-L-alanine amidase AmiC	9	1.04421	0.539765	10	-2.60857	0.0111853	Mucus
AAJU02000045.1	ampD	N-acetylmuramoyl-L-alanine amidase	4	-3.96121	0.0309291	4	0.133587	0.524927	Glucose
AAJU02000014.1	appA	periplasmic AppA protein	4	1.38442	0.119051	5	-4.28535	0.0225281	Mucus
AAJU02000014.1	appB	cytochrome bd-II oxidase, subunit II	3	-3.12407	0.00117791	2	2.67042	0.420109	Glucose
AAJU02000052.1	arcB	aerobic respiration control sensor protein ArcB	18	-6.33694	4.53997e-05	15	-3.48109	0.0226877	Both
AAJU02000007.1	argD	acetylornithine/succinyldiaminopimelate aminotransferase	5	-6.23427	0.0320974	3	-0.264045	0.579744	Glucose
AAJU02000043.1	aroG	3-deoxy-7-phosphoheptulonate synthase, Phe-sensitive	6	0.272142	0.902009	5	-2.05735	0.0429171	Mucus
AAJU02000011.1	artI	arginine ABC transporter, periplasmic arginine-binding protein ArtI	2	-0.41301	0.0630694	3	-4.57466	0.036707	Mucus
AAJU02000001.1	atoB	acetyl-CoA acetyltransferase	8	1.11989	0.989549	7	-4.47027	0.0501296	Mucus
AAJU02000043.1	bioD1	dethiobiotin synthase	2	-6.10174	0.0191073	1	-2.54359	NA	Glucose
AAJU02000032.1	bssR	biofilm regulator BssR	2	2.24941	0.176324	4	-3.23917	0.0296739	Mucus
AAJU02000034.1	cafA	ribonuclease G	8	-6.70463	0.0215141	2	-2.18465	0.683083	Glucose
AAJU02000001.1	cdd	cytidine deaminase	7	-2.21148	0.0277537	7	-0.468884	0.234452	Glucose
AAJU02000011.1	clpA	ATP-dependent Clp protease ATP-binding subunit ClpA	8	-3.2065	0.251694	9	-2.69169	0.0130223	Mucus
AAJU02000060.1	clpB	ATP-dependent chaperone protein ClpB	25	-2.25094	0.0028191	22	-0.639732	0.0989368	Glucose
AAJU02000083.1	clpP	ATP-dependent Clp protease, proteolytic subunit ClpP	3	-6.38955	0.00496399	1	-6.52285	NA	Glucose
AAJU02000001.1	cobT	nicotinate-nucleotide--dimethylbenzimidazole phosphoribosyltransferase	5	-5.50495	0.00819934	5	1.0069	0.545144	Glucose
AAJU02000029.1	codA	cytosine deaminase	13	-2.73542	0.0155742	8	-3.55367	0.00669609	Both
AAJU02000013.1	cusR	transcriptional regulatory protein CusR	2	0.0521939	0.965468	2	-6.10705	0.0126153	Mucus
AAJU02000046.1	cyaA	adenylate cyclase, class I	5	-6.78759	0.0147237	5	-8.44086	0.0054163	Both
AAJU02000028.1	cyoA	Unknown	9	-0.245767	0.219952	10	-2.37699	0.0262193	Mucus
AAJU02000028.1	cyoE	protoheme IX farnesyltransferase	15	-1.14068	0.055457	12	-2.78721	0.00307355	Mucus
AAJU02000099.1	cysZ	Unknown	8	-3.58158	0.0144699	7	-3.22167	0.089255	Glucose
AAJU02000013.1	dacA	serine-type D-Ala-D-Ala carboxypeptidase	11	-2.96154	0.00763454	10	-0.518605	0.0985731	Glucose
AAJU02000012.1	deaD	cold-shock DEAD box protein A	10	0.155912	0.568187	9	-2.23207	0.0372427	Mucus
AAJU02000006.1	dinB	DNA polymerase IV	11	-4.16588	0.00937008	10	-0.77854	0.222261	Glucose
AAJU02000013.1	dpiB	sensor histidine kinase DpiB	19	-0.552869	0.110534	16	-2.53574	0.00674092	Mucus
AAJU02000035.1	dsbA	thiol:disulfide interchange protein DsbA	3	-7.06903	0.0123553				Glucose
AAJU02000051.1	EcF11_0013	Unknown	6	-4.06159	0.0304257	7	-2.01389	0.350647	Glucose
AAJU02000051.1	EcF11_0014	conserved hypothetical protein	3	-5.38161	0.0143965	2	-2.07582	0.475691	Glucose
AAJU02000051.1	EcF11_0019	IS2 transposase orfA	34	-0.76183	0.00893186	26	-2.32957	9.41549e-05	Mucus
AAJU02000051.1	EcF11_0020	w0052	16	-0.212446	0.155144	18	-2.07639	0.0070726	Mucus
AAJU02000051.1	EcF11_0021	transposition helper protein, IS21 family	13	-2.16624	0.0180925	9	-0.397454	0.126718	Glucose
AAJU02000051.1	EcF11_0031	conserved hypothetical protein	2	-0.210816	0.813187	2	-3.94984	0.040405	Mucus
AAJU02000051.1	EcF11_0032	resolvase	19	-0.0713565	0.283804	20	-2.12891	0.00322126	Mucus
AAJU02000031.1	EcF11_0056	putative lipoprotein	3	-3.70354	0.0279819	3	-0.472353	0.749719	Glucose
AAJU02000084.1	EcF11_0098	helix-turn-helix domain protein	7	-5.63389	0.00302765	4	-4.57575	0.0503199	Glucose
AAJU02000013.1	EcF11_0122	conserved hypothetical protein	6	-2.01434	0.167872	6	-2.45143	0.0240622	Mucus
AAJU02000004.1	EcF11_0295	putative methyltransferase	3	-5.21168	0.0415885	1	3.71062	NA	Glucose
AAJU02000004.1	EcF11_0385	conserved hypothetical protein	2	-3.71102	0.0479902	2	0.347701	0.892857	Glucose
AAJU02000004.1	EcF11_0458	protein YdaO	5	-1.00429	0.175795	4	-5.54389	0.0257665	Mucus
AAJU02000004.1	EcF11_0474	EntS/YbdA MFS transporter	31	-2.89449	0.00386346	20	0.467424	0.745243	Glucose
AAJU02000003.1	EcF11_0679	IS1203 transposase orfA	1	0.0261909	NA	2	-4.57103	0.0361179	Mucus
AAJU02000003.1	EcF11_0812	hypothetical protein	2	-4.19319	0.0144924	1	0.37658	NA	Glucose
AAJU02000001.1	EcF11_0895	non-ribosomal peptide synthase	22	-2.05545	0.0364862	16	-0.12631	0.0965734	Glucose
AAJU02000001.1	EcF11_0897	acyl CoA dehydrogenase	6	0.0809899	0.395595	7	-2.8733	0.038981	Mucus
AAJU02000001.1	EcF11_0928	ISL3 family transposase	10	-2.83683	0.0147038	8	-2.08512	0.0807761	Glucose
AAJU02000001.1	EcF11_1014	membrane protein, TerC family/CBS/transporter associated domain protein	7	-5.63776	0.0400742	7	-0.336485	0.554568	Glucose
AAJU02000001.1	EcF11_1097	efflux transporter, outer membrane factor (OMF) lipoprotein, NodT family	9	-3.87465	0.0301189	5	-2.10419	0.138652	Glucose
AAJU02000001.1	EcF11_1153	sulfatase family protein	6	-4.47791	0.0292691	5	-3.71379	0.054825	Glucose
AAJU02000001.1	EcF11_1196	conserved hypothetical protein	8	-2.37493	0.0334769	8	-1.47119	0.216653	Glucose
AAJU02000001.1	EcF11_1205	putative lipopolysaccharide kinase InaA	4	-1.50161	0.308558	4	-2.56408	0.0151245	Mucus
AAJU02000001.1	EcF11_1212	conserved hypothetical protein	12	-2.336	0.020933	8	-1.66921	0.0133041	Glucose
AAJU02000001.1	EcF11_1289	transporter, major facilitator family	11	-2.74912	0.0918838	7	-4.25373	0.0486321	Mucus
AAJU02000032.1	EcF11_1302	Unknown	10	-2.33321	0.0109983	12	1.37772	0.624905	Glucose
AAJU02000009.1	EcF11_1470	putative oxygen-independent coproporphyrinogen III oxidase	9	-3.62157	0.0487656	8	0.159677	0.303966	Glucose
AAJU02000009.1	EcF11_1473	YGGT family protein (yggT)	4	-0.30702	0.774566	5	-4.37853	0.0132962	Mucus
AAJU02000009.1	EcF11_1474	alanine racemase family	7	-2.46907	0.413942	12	-3.39043	0.00682934	Mucus
AAJU02000033.1	EcF11_1529	long-chain fatty acid transport protein (fadL)	18	0.440782	0.762837	9	-4.18513	0.00309919	Mucus
AAJU02000033.1	EcF11_1544	CAIB/BAIF family	6	-1.66847	0.17762	5	-3.854	0.042804	Mucus
AAJU02000033.1	EcF11_1562	chloride transporter, chloride channel (ClC) family	16	-3.65065	0.000767594	13	0.221078	0.447766	Glucose
AAJU02000028.1	EcF11_1707	conserved hypothetical protein	5	-1.19608	0.477814	3	-3.37109	0.0378547	Mucus
AAJU02000028.1	EcF11_1738	HNH endonuclease family protein	4	-4.91867	0.0177687	2	-4.65759	0.369581	Glucose
AAJU02000028.1	EcF11_1760	Unknown	23	-1.91772	0.000227862	15	-4.14594	0.000457353	Mucus
AAJU02000113.1	EcF11_1822	Unknown	5	-3.05925	0.0270616	5	-2.65447	0.0801068	Glucose
AAJU02000014.1	EcF11_1861	putative purine permease ycdG	9	-3.47042	0.0406802	6	0.687156	0.921509	Glucose
AAJU02000014.1	EcF11_1899	appr-1-p processing enzyme domain protein	3	-2.63699	0.0346986	3	-1.17863	0.879505	Glucose
AAJU02000069.1	EcF11_1988	conserved hypothetical protein	11	-3.68102	0.0427584	11	-0.569976	0.364566	Glucose
AAJU02000069.1	EcF11_1990	Unknown	8	-2.40187	0.0307619	3	-1.63303	0.17025	Glucose
AAJU02000030.1	EcF11_1992	membrane protein	15	-2.4847	0.0174227	11	-0.283648	0.44455	Glucose
AAJU02000030.1	EcF11_1993	integral membrane protein	25	-0.805936	0.0246756	19	-2.92871	0.00201839	Mucus
AAJU02000030.1	EcF11_1994	periplasmic protein-probably involved in high-affinity Fe2+ transport	14	-2.73898	0.000916358	11	-5.02762	0.0343504	Both
AAJU02000030.1	EcF11_1995	high-affinity Fe2+/Pb2+ permease	38	-1.34629	0.000154327	34	-2.56798	0.000126281	Mucus
AAJU02000030.1	EcF11_2008	hydrolase, alpha/beta fold family	22	-3.33225	0.000299519	17	-3.62667	0.00577458	Both
AAJU02000030.1	EcF11_2012	conserved hypothetical protein	11	-3.32763	0.0462179	10	-1.56251	0.321123	Glucose
AAJU02000030.1	EcF11_2016	TraH protein	18	-1.20506	0.0239674	17	-2.83443	0.000259576	Mucus
AAJU02000030.1	EcF11_2048	conserved hypothetical protein	10	-4.26127	0.00271474	9	-0.156305	0.142865	Glucose
AAJU02000030.1	EcF11_2053	ParB-like partition protein	23	-2.04176	0.0058992	18	-1.50656	0.00360223	Glucose
AAJU02000030.1	EcF11_2054	conserved hypothetical protein	2	0.650759	0.432619	4	-4.42316	0.00834708	Mucus
AAJU02000030.1	EcF11_2056	Unknown	5	-0.096047	0.60115	5	-3.15606	0.00365879	Mucus
AAJU02000030.1	EcF11_2059	hypothetical protein	5	-1.92712	0.0723682	4	-4.0474	0.048396	Mucus
AAJU02000015.1	EcF11_2173	Unknown	7	-0.415893	0.616487	7	-3.24103	0.0230469	Mucus
AAJU02000062.1	EcF11_2182	conserved hypothetical protein	6	-1.91607	0.17756	7	-2.18271	0.0362911	Mucus
AAJU02000049.1	EcF11_2198	Unknown	12	-2.46371	0.0134498	13	-3.14548	0.0422686	Both
AAJU02000049.1	EcF11_2202	Unknown	9	-2.93236	0.115422	8	-3.649	0.00603539	Mucus
AAJU02000049.1	EcF11_2207	ISAfe9, transposition helper protein	12	-1.54559	0.0404374	10	-2.01221	0.0103468	Mucus
AAJU02000049.1	EcF11_2212	TonB family protein	17	-2.52646	0.0339738	15	-0.198274	0.591525	Glucose
AAJU02000049.1	EcF11_2214	Rep protein	15	-3.19166	0.000403391	12	-2.28584	0.00738202	Both
AAJU02000049.1	EcF11_2219	Unknown	14	-1.84756	0.0175991	14	-2.20723	0.00244475	Mucus
AAJU02000049.1	EcF11_2221	conserved hypothetical protein	10	-3.58615	0.0103634	8	-2.76074	0.0546231	Glucose
AAJU02000078.1	EcF11_2318	Unknown	14	-1.26312	0.0439432	11	-2.24515	0.0280876	Mucus
AAJU02000078.1	EcF11_2319	conserved hypothetical protein	25	-0.974509	0.0039525	22	-2.20217	3.59258e-05	Mucus
AAJU02000078.1	EcF11_2321	Unknown	6	-4.7118	0.0266498	7	-1.20289	0.203703	Glucose
AAJU02000074.1	EcF11_2329	type II/III secretion system protein	7	-6.81347	0.00326069	7	-0.24708	0.921022	Glucose
AAJU02000026.1	EcF11_2413	KamA family protein	3	-6.50053	0.00582411	1	-9.5172	NA	Glucose
AAJU02000016.1	EcF11_2432	replication protein	22	-2.09006	0.0121408	19	-0.570335	0.219113	Glucose
AAJU02000016.1	EcF11_2484	tetratricopeptide repeat protein	18	-2.93343	0.00991996	15	-0.97917	0.150381	Glucose
AAJU02000016.1	EcF11_2521	outer membrane assembly lipoprotein YfgL	4	-6.07595	0.0451295	2	-8.82112	0.0907048	Glucose
AAJU02000022.1	EcF11_2700	hydrolase, TatD family	3	-5.54558	0.00668831	3	-3.51603	0.512254	Glucose
AAJU02000022.1	EcF11_2763	hypothetical protein	8	-4.45778	0.0348978	2	-3.64576	0.252833	Glucose
AAJU02000034.1	EcF11_2858	conserved hypothetical protein	8	-4.65838	0.0171047	5	1.31816	0.542314	Glucose
AAJU02000048.1	EcF11_2895	oxidoreductase, short chain dehydrogenase/reductase family	3	-1.41006	0.19204	2	-2.6852	0.0132345	Mucus
AAJU02000040.1	EcF11_3028	Unknown	5	-2.45899	0.0173485	5	0.479791	0.756557	Glucose
AAJU02000040.1	EcF11_3035	nonribosomal peptide synthetase	24	-2.96723	0.000262877	14	0.547058	0.506916	Glucose
AAJU02000006.1	EcF11_3045	CBS/transporter associated domain protein	12	-0.0512515	0.169731	9	-4.28028	0.016078	Mucus
AAJU02000006.1	EcF11_3050	lipoprotein, SmpA/OmlA family	6	-4.5943	0.0479071	4	-1.76238	0.200455	Glucose
AAJU02000006.1	EcF11_3167	putative chemotaxis protein	6	-1.18186	0.170852	7	-2.13269	0.0230809	Mucus
AAJU02000006.1	EcF11_3170	conserved hypothetical protein	7	-5.51086	0.0172922	5	-3.97318	0.33743	Glucose
AAJU02000006.1	EcF11_3220	D,D-heptose 1,7-bisphosphate phosphatase	4	-6.66179	0.000283769	2	-1.53934	0.617971	Glucose
AAJU02000035.1	EcF11_3267	aldose 1-epimerase family protein	21	0.262211	0.786553	19	-2.04396	0.0344106	Mucus
AAJU02000027.1	EcF11_3304	drug resistance transporter, Bcr/CflA subfamily	5	-3.22428	0.035661	2	-6.00973	0.0918551	Glucose
AAJU02000027.1	EcF11_3308	transporter, major facilitator family	5	-5.96657	0.0147289	3	0.75409	0.337208	Glucose
AAJU02000027.1	EcF11_3335	electron transport complex protein RnfC	6	-6.34108	0.000592085	2	-8.34499	0.0736309	Glucose
AAJU02000027.1	EcF11_3351	conserved hypothetical protein	2	-5.30495	0.0185552	1	1.04243	NA	Glucose
AAJU02000005.1	EcF11_3481	conserved hypothetical protein	15	0.0128763	0.294387	15	-2.61449	0.0471544	Mucus
AAJU02000012.1	EcF11_3697	putative permease	16	-0.136262	0.193388	14	-2.35648	0.0114889	Mucus
AAJU02000011.1	EcF11_3857	isochorismatase family protein	5	-5.67388	0.0172513	4	-2.14676	0.274354	Glucose
AAJU02000011.1	EcF11_3859	major facilitator family transporter	11	-1.32734	0.305968	9	-3.41593	0.00159717	Mucus
AAJU02000011.1	EcF11_3879	conserved hypothetical protein	3	-0.318476	0.504543	4	-3.44295	0.0388174	Mucus
AAJU02000011.1	EcF11_3884	putative peptidoglycan binding domain	11	-2.51749	0.0169144	7	-1.8097	0.0340909	Glucose
AAJU02000007.1	EcF11_3933	putative DNA protecting protein DprA	17	-4.45912	0.00216149	11	-5.81703	0.00201464	Both
AAJU02000007.1	EcF11_3955	peptidase, S54 (rhomboid) family (GlpG)	6	-0.536974	0.289265	6	-7.00111	0.0279754	Mucus
AAJU02000007.1	EcF11_4028	conserved hypothetical protein	2	0.130771	0.900509	3	-2.58041	0.0389629	Mucus
AAJU02000021.1	EcF11_4136	conserved hypothetical protein	2	-6.06278	0.00824296	1	-4.27665	NA	Glucose
AAJU02000021.1	EcF11_4165	copper resistance protein D	7	-2.50916	0.0286912	5	-0.353693	0.672924	Glucose
AAJU02000056.1	EcF11_4200	ABC-2 type transporter, permease protein	6	-2.14897	0.049548	6	-1.21252	0.248453	Glucose
AAJU02000023.1	EcF11_4234	ABC transporter, ATP-binding protein	9	-4.98427	0.000563416	9	-0.675605	0.115752	Glucose
AAJU02000043.1	EcF11_4351	pectinesterase	14	-2.04629	0.00509574	13	-0.149932	0.380403	Glucose
AAJU02000043.1	EcF11_4353	peyer'S patch-specific virulence factor GipA	17	-3.1796	0.000465325	12	1.40474	0.611106	Glucose
AAJU02000008.1	EcF11_4419	oxidoreductase, aldo/keto reductase family	3	-7.28355	0.0248941	1	-9.23349	NA	Glucose
AAJU02000008.1	EcF11_4431	putative TPR repeat protein	2	-3.09175	0.0251609	1	-5.27773	NA	Glucose
AAJU02000008.1	EcF11_4440	conserved hypothetical protein	5	-5.35464	0.0472282	4	-5.8656	0.0117136	Both
AAJU02000008.1	EcF11_4472	conserved hypothetical protein	4	-5.66255	0.0161228	2	-7.85539	0.0201013	Both
AAJU02000044.1	EcF11_4539	putative membrane protein	4	0.119138	0.931188	4	-2.31164	0.0271648	Mucus
AAJU02000038.1	EcF11_4809	dead box helicase	15	-2.10118	0.00340941	12	-0.244736	0.082167	Glucose
AAJU02000020.1	EcF11_4904	acetyltransferase, GNAT family	5	0.898746	0.515769	2	-2.36961	0.0345102	Mucus
AAJU02000009.1	epd	D-erythrose-4-phosphate dehydrogenase	12	-3.39897	0.00496088	12	0.330955	0.655794	Glucose
AAJU02000012.1	exuR	Exu regulon transcriptional regulator	3	-4.01939	0.0413307	2	-6.20869	0.0157209	Both
AAJU02000036.1	fadB	fatty oxidation complex, alpha subunit FadB	29	-1.1247	0.00675047	24	-4.29175	8.60979e-06	Mucus
AAJU02000006.1	fadE	acyl-coenzyme A dehydrogenase	23	-0.559339	0.0326301	15	-7.85077	1.15261e-05	Mucus
AAJU02000033.1	fadJ	fatty oxidation complex, alpha subunit FadJ	17	-0.37513	0.0507221	16	-4.97862	0.000402103	Mucus
AAJU02000003.1	fbp	fructose-1,6-bisphosphatase	19	0.729066	0.62259	15	-3.20132	8.71252e-05	Mucus
AAJU02000019.1	fdnG	Unknown	3	-8.10904	0.0234061	3	-1.05564	0.440594	Glucose
AAJU02000018.1	fhuD	ferrichrome-binding periplasmic protein FhuD	11	-3.99969	0.0088183	7	-0.413165	0.180953	Glucose
AAJU02000022.1	fhuE	Unknown	9	-4.01904	0.0375596	5	1.5834	0.642007	Glucose
AAJU02000025.1	fliD	flagellar hook-associated protein 2	6	-3.62886	0.0399564	3	-1.46584	0.289661	Glucose
AAJU02000036.1	fre	NAD(P)H-flavin reductase	7	-7.78052	0.000247217	2	-9.25996	0.0081259	Both
AAJU02000044.1	fruR	fructose repressor	4	-6.24668	0.0497337	2	-4.8756	0.556006	Glucose
AAJU02000021.1	ftnA	ferritin-1	7	-2.94865	0.0419179	4	-3.30154	0.204197	Glucose
AAJU02000027.1	fumA	fumarate hydratase	9	-0.998748	0.19011	7	-2.57118	0.032069	Mucus
AAJU02000026.1	genX	lysyl-tRNA synthetase homolog GenX	2	-5.60201	0.0338947	1	-7.82663	NA	Glucose
AAJU02000001.1	glpA	anaerobic glycerol-3-phosphate dehydrogenase subunit, A	12	-1.73803	0.0315294	10	-2.86353	0.0236228	Mucus
AAJU02000052.1	gltD	glutamate synthase (NADPH), small subunit	17	-2.34004	0.000317756	16	-1.28397	0.147322	Glucose
AAJU02000007.1	gntR	transcriptional regulator GntR	13	-4.37715	0.00452588	10	-7.54629	0.00195927	Both
AAJU02000006.1	gshA	Unknown	9	-1.2496	0.219972	6	-2.96108	0.0354976	Mucus
AAJU02000018.1	hpt	hypoxanthine phosphoribosyltransferase	10	-1.01991	0.0468619	8	-2.42114	0.020801	Mucus
AAJU02000006.1	hycB	formate hydrogenlyase, subunit B	3	-1.17279	0.142104	2	-4.82787	0.0183449	Mucus
AAJU02000006.1	hycC	formate hydrogenlyase, subunit C	12	-0.764333	0.190948	13	-2.15425	0.0337653	Mucus
AAJU02000050.1	ilvA	threonine ammonia-lyase, biosynthetic	12	-6.60455	1.66487e-07	14	0.803406	0.718308	Glucose
AAJU02000050.1	ilvG	acetolactate synthase, large subunit, isozyme II	11	-4.39309	0.00766095	14	-1.07523	0.141607	Glucose
AAJU02000055.1	kdsD	arabinose 5-phosphate isomerase	4	-2.26275	0.41488	6	-2.70003	0.0157797	Mucus
AAJU02000004.1	ldcA	muramoyltetrapeptide carboxypeptidase	3	-6.05062	0.0117562				Glucose
AAJU02000007.1	livF	high-affinity branched-chain amino acid ABC transporter, ATP-binding protein LivF	5	-2.98985	0.0430943	5	0.243853	0.16404	Glucose
AAJU02000031.1	lon	Unknown	8	-7.08319	2.07561e-06	2	-5.96904	0.272908	Glucose
AAJU02000011.1	macB	macrolide-specific ABC-type efflux carrier protein MacB	15	-2.2216	0.00184058	12	-1.4011	0.0777645	Glucose
AAJU02000034.1	maf1	septum formation protein Maf	5	-2.44329	0.0407637	5	1.11157	0.258332	Glucose
AAJU02000027.1	malY	maltose regulon modulator MalY	4	-2.84759	0.0359053	2	-2.27663	0.0926356	Glucose
AAJU02000008.1	manX	PTS system, mannose-specific IIAB component	5	-4.97697	0.00381707	3	-0.998946	0.689843	Glucose
AAJU02000034.1	mdh	malate dehydrogenase, NAD-dependent	3	-7.32612	0.0169178				Glucose
AAJU02000001.1	mdtB	multidrug resistance protein MdtB	9	-2.48769	0.0433421	8	0.293981	0.488045	Glucose
AAJU02000001.1	mdtD	multidrug resistance protein mdtD	7	-2.27672	0.0235188	5	-1.45388	0.181013	Glucose
AAJU02000003.1	mgtA	magnesium-translocating P-type ATPase	13	-7.41754	2.56487e-11	6	-9.86294	7.35612e-07	Both
AAJU02000056.1	moaB	molybdenum cofactor biosynthesis protein B	6	-1.16415	0.230316	6	-4.48331	0.0301957	Mucus
AAJU02000043.1	modF	ABC transporter, ATP-binding protein	9	-2.27531	0.0676971	10	-2.76411	0.0149594	Mucus
AAJU02000021.1	msbB	lipid A biosynthesis (KDO)2-(lauroyl)-lipid IVA acyltransferase	10	-5.26655	0.000462886	7	-6.42285	0.0062905	Both
AAJU02000054.1	mscL	large conductance mechanosensitive channel protein	8	-3.50876	0.0490867	7	-0.730506	0.353749	Glucose
AAJU02000002.1	mtlD	mannitol-1-phosphate 5-dehydrogenase	10	-2.7158	0.0250334	8	-4.28192	0.00933085	Both
AAJU02000045.1	mutT	7,8-dihydro-8-oxoguanine-triphosphatase	7	-3.02123	0.0335006	5	0.730374	0.92854	Glucose
AAJU02000022.1	nagZ	beta-N-acetylhexosaminidase	5	-3.50791	0.0488059	4	-3.01416	0.225139	Glucose
AAJU02000001.1	napC	cytochrome c-type protein napC	6	-4.85	0.0451699	6	-1.62387	0.190788	Glucose
AAJU02000004.1	narG	nitrate reductase 1, alpha subunit	7	-3.03503	0.00380281	3	-4.55343	0.237144	Glucose
AAJU02000019.1	narY	nitrate reductase 2, beta subunit	4	-1.01124	0.177402	4	-3.85715	0.0222189	Mucus
AAJU02000019.1	narZ	nitrate reductase 2, alpha subunit	7	-4.59251	0.0410431	5	-0.505164	0.429828	Glucose
AAJU02000001.1	ndpA	nucleoid-associated protein NdpA	5	-6.06059	0.0438567	1	-1.46298	NA	Glucose
AAJU02000068.1	nhaA	sodium/proton antiporter nhaA	5	-5.96966	0.000732639	2	-10.2785	0.0319032	Both
AAJU02000004.1	nhaB	Na+/H+ antiporter NhaB	11	-2.70645	0.023245	9	-0.0374197	0.274516	Glucose
AAJU02000030.1	nqrC	NADH:ubiquinone oxidoreductase, na(+)-translocating, c subunit	9	-3.49073	0.0201925	5	-5.19303	0.0658341	Glucose
AAJU02000001.1	nuoC	NADH-quinone oxidoreductase, C/D subunit	6	-6.82379	1.94729e-06	1	-10.1008	NA	Glucose
AAJU02000001.1	nuoF	NADH-quinone oxidoreductase, F subunit	4	-6.39984	0.000466876	2	-9.20261	0.0342705	Both
AAJU02000001.1	nuoG	NADH-quinone oxidoreductase, G subunit	10	-6.96092	4.98787e-06	3	-9.58817	0.00917793	Both
AAJU02000001.1	nuoI	NADH-quinone oxidoreductase, I subunit	2	-7.77001	0.0150145	1	-7.50665	NA	Glucose
AAJU02000001.1	nuoJ	NADH-quinone oxidoreductase, J subunit	5	-7.06421	0.000505012	2	-8.43947	0.100251	Glucose
AAJU02000001.1	nuoL	NADH-quinone oxidoreductase, L subunit	4	-7.75571	0.000172763	2	-8.63131	0.0394623	Both
AAJU02000001.1	nuoM	NADH-quinone oxidoreductase, M subunit	3	-7.73525	0.00296709				Glucose
AAJU02000001.1	nuoN	NADH-quinone oxidoreductase, N subunit	3	-4.5884	0.00946376				Glucose
AAJU02000003.1	pepA	leucyl aminopeptidase	12	-7.13044	0.000202586	9	-0.509208	0.0496266	Glucose
AAJU02000014.1	pgaB	Unknown	3	-6.063	0.0119767	1	-5.57347	NA	Glucose
AAJU02000043.1	pgl	6-phosphogluconolactonase	6	-6.77085	0.00118976	1	-8.00491	NA	Glucose
AAJU02000039.1	pgm	phosphoglucomutase, alpha-D-glucose phosphate-specific	15	-2.53361	0.010967	14	-1.14787	0.0938692	Glucose
AAJU02000010.1	phnP	phosphonate utilization protein	3	-2.47916	0.0239759	3	0.287352	0.881686	Glucose
AAJU02000028.1	phoR	phosphate regulon sensor protein PhoR	18	-2.35266	0.0200765	14	0.749778	0.978635	Glucose
AAJU02000002.1	pitA	low-affinity inorganic phosphate transporter 1	11	-3.47221	0.0476711	7	0.284508	0.494615	Glucose
AAJU02000043.1	pnuC	nicotinamide mononucleotide transporter PnuC	11	-2.46769	0.016619	9	-2.7604	0.0107001	Both
AAJU02000011.1	poxB	pyruvate dehydrogenase	10	1.27169	0.324456	12	-2.09651	0.0428873	Mucus
AAJU02000020.1	ppx	exopolyphosphatase	12	-2.65958	0.0113405	6	-1.20496	0.367484	Glucose
AAJU02000030.1	psiA	plasmid SOS inhibition protein PsiA	6	-1.88516	0.260901	4	-4.08338	0.0233185	Mucus
AAJU02000030.1	psiB	plasmid SOS inhibition protein PsiB	12	-0.428763	0.0550666	11	-2.33429	0.00689686	Mucus
AAJU02000004.1	pspC	phage shock protein C	3	-5.72341	0.015564	2	-4.36168	0.523553	Glucose
AAJU02000022.1	ptsG	PTS system, glucose-specific IIBC component	16	-1.26329	0.0235512	14	-2.64642	0.00633255	Mucus
AAJU02000021.1	pykA	pyruvate kinase II	4	-5.92172	0.00476549	2	-3.26777	0.419907	Glucose
AAJU02000028.1	queA	S-adenosylmethionine:tRNA ribosyltransferase-isomerase	2	-6.55188	0.0060091	3	-10.4381	0.0272057	Both
AAJU02000035.1	rafY2	glycoporin RafY	7	-0.497572	0.220327	6	-2.17216	0.0416741	Mucus
AAJU02000005.1	relA	GTP diphosphokinase	10	-5.89074	8.36469e-05	12	1.01566	0.881908	Glucose
AAJU02000051.1	repA	repFIB replication protein A	1	6.30908	NA	2	-3.89968	0.0282603	Mucus
AAJU02000030.1	repA1	IncFII replication initiation protein RepA1	10	-2.05739	0.00921256	10	-3.19674	0.00575153	Both
AAJU02000053.1	rfbB2	dTDP-glucose 4,6-dehydratase	12	-0.23979	0.233554	11	-3.54838	0.0170423	Mucus
AAJU02000060.1	rluD	ribosomal large subunit pseudouridine synthase D	7	-4.53361	0.0218962	5	0.755041	0.690301	Glucose
AAJU02000013.1	rna	ribonuclease I	5	-3.41006	0.0425713	3	-2.3555	0.199684	Glucose
AAJU02000004.1	rnb	exoribonuclease II	3	-5.16214	0.00122155				Glucose
AAJU02000027.1	rnfB	electron transport complex, RnfABCDGE type, B subunit	2	-6.14187	0.0100624	1	-1.82599	NA	Glucose
AAJU02000027.1	rnfE	electron transport complex, RnfABCDGE type, E subunit	3	-6.6579	0.0112943	2	-2.45963	0.6018	Glucose
AAJU02000010.1	rpiB	ribose 5-phosphate isomerase B	6	-1.38779	0.101298	4	-3.65802	0.0459643	Mucus
AAJU02000005.1	rpoS	RNA polymerase sigma factor RpoS	6	-8.40734	0.0118602	3	-9.44935	0.000504678	Both
AAJU02000039.1	sdhA	succinate dehydrogenase, flavoprotein subunit	3	-6.39486	0.00916428				Glucose
AAJU02000027.1	slyB	outer membrane lipoprotein SlyB	3	-2.72247	0.000462184	2	-6.92342	0.238066	Glucose
AAJU02000038.1	srmB	ATP-dependent RNA helicase SrmB	4	-5.39703	0.00826052	3	-5.55449	0.0639757	Glucose
AAJU02000017.1	sthA	soluble pyridine nucleotide transhydrogenase	13	-5.88538	0.00535568	9	-3.41593	0.0207071	Both
AAJU02000039.1	sucC	succinate-CoA ligase, beta subunit	8	-0.776368	0.718425	6	-8.14783	0.00333638	Mucus
AAJU02000023.1	tal2	transaldolase	14	-2.68978	0.00104949	9	-2.52285	0.0646477	Glucose
AAJU02000031.1	tesB	acyl-CoA thioesterase II	14	-2.20364	0.0299148	14	1.63388	0.491325	Glucose
AAJU02000028.1	thiI	thiamine biosynthesis/tRNA modification protein ThiI	7	-6.87638	0.0144587	5	-0.845401	0.516288	Glucose
AAJU02000023.1	thrA	aspartokinase/homoserine dehydrogenase I	31	-6.61541	5.69377e-21	37	0.469063	0.618008	Glucose
AAJU02000023.1	thrB	homoserine kinase	12	-6.24897	3.15702e-05	10	-1.00072	0.0648586	Glucose
AAJU02000023.1	thrC	threonine synthase	12	-6.84326	1.67665e-09	11	-1.46308	0.0485341	Glucose
AAJU02000015.1	tolC	outer membrane protein TolC	23	-0.825811	0.00887773	14	-2.86435	0.00154312	Mucus
AAJU02000014.1	torA	trimethylamine-N-oxide reductase	16	-4.97379	0.00809617	9	-2.03458	0.0578803	Glucose
AAJU02000030.1	traA	type IV secretion-like conjugative transfer system pilin TraA	10	-4.12509	0.0351084	12	-4.56142	0.000816057	Both
AAJU02000030.1	traB	type IV secretion-like conjugative transfer system protein TraB	17	-2.86596	0.00529639	18	-1.06236	0.026431	Glucose
AAJU02000030.1	traC	type IV secretion-like conjugative transfer system protein TraC	40	-0.829468	0.000241232	36	-3.61309	2.44598e-07	Mucus
AAJU02000030.1	traF	type IV secretion-like conjugative transfer system pilus assembly protein TraF	10	-4.18616	0.00561692	9	-5.02694	0.0262383	Both
AAJU02000030.1	traG	type IV secretion-like conjugative transfer system protein TraG	67	-0.655857	2.06469e-05	61	-2.05396	2.77479e-07	Mucus
AAJU02000030.1	traY	type IV secretion-like conjugative transfer system protein TraY	3	-5.73214	0.00403911				Glucose
AAJU02000030.1	trbB	type IV secretion-like conjugative transfer system pilus assembly thiol-disulfide isomerase TrbB	7	-0.985258	0.159374	6	-3.36868	0.000359452	Mucus
AAJU02000003.1	treC	alpha,alpha-phosphotrehalase	7	-6.23331	5.93154e-05	1	-7.59828	NA	Glucose
AAJU02000055.1	ttg2D	toluene tolerance protein Ttg2D	11	-3.67447	0.00263726	11	-0.363057	0.216503	Glucose
AAJU02000001.1	ugd	UDP-glucose 6-dehydrogenase	7	-2.69887	0.181683	5	-4.02872	0.0493641	Mucus
AAJU02000027.1	uidA	beta-glucuronidase UidA	3	0.0627763	0.689369	2	-7.84616	0.00619469	Mucus
AAJU02000025.1	uvrC	excinuclease ABC, C subunit	5	-2.77851	0.0129028	3	-5.18473	0.122895	Glucose
AAJU02000046.1	uvrD	DNA helicase II	21	-2.87904	0.00319903	18	-2.31424	0.00580181	Both
AAJU02000001.1	wcaM	colanic acid biosynthesis protein WcaM	11	0.924919	0.808673	8	-4.18437	0.0174392	Mucus
AAJU02000016.1	xseA	Unknown	5	-5.42595	0.0153146	7	0.0859014	0.355198	Glucose
AAJU02000008.1	xth	exodeoxyribonuclease III	2	-5.62324	0.0173433	1	1.54295	NA	Glucose
AAJU02000001.1	yfbR	5'-nucleotidase	6	-1.42388	0.144982	5	-3.55053	0.0262837	Mucus
AAJU02000002.1	zntA	heavy-metal transporting ATPase ZntA	16	-1.96996	0.00561659	17	-2.34778	0.000833335	Mucus
